# Supplementary material for: Prevalence and Indicators of Tooth Wear among Chinese Adults
Source: PLoS One. 2016 Sep 1;11(9):e0162181. doi: 10.1371/journal.pone.0162181 (PMC5008775; doi:10.1371/journal.pone.0162181)
Supplement: S1 File — (XLSX) [file pone.0162181.s001.xlsx]

## Sheet: SUPPOR INFOR
code	gender	age	q1.1fruite	q1.2fruitejuice	q1.3vegetablejuice	q1.4sodas	q1.5yoghourt	q1.6coffee	q1.7wine	q1.8pickledvegetables	q1.9vinegar	q2takingdrinksbeforesleep	q3holdingdrinksinmouth	q4drinkingwaterduringmeals	q5frequencyofteaconsumotion	q6frequencyofswimming	q7takingvc	q8takingasipirin	q9Gastroesophagealrefluxdisease	q10Gastricism	q11Clenchingteethautomatically	q12Bruxiam	q13unilatrealchewing	q14frequencyoftoothbrushing	q15durationoftoothbrushing	q16hardnessoftoothbristle	q17Horizontalbrushing	q18Frequencyofchangingtoothbrushes	q19Socialeconomicclass	B3	DE1
36001	1	36	3	1	1	1	3	1	1	1	3	1	2	2	2	1	1	1	2	2	1	1	3	2	1	1	2	2	6	1	0
36002	2	36	5	3	2	2	2	1	2	3	3	1	1	1	6	1	1	1	2	2	2	1	3	2	1	1	2	2	7	0	0
36003	1	36	4	2	3	2	4	1	2	4	5	1	3	2	4	2	3	1	2	2	2	1	3	2	2	1	3	3	5	0	0
36004	2	36	4	4	2	2	5	1	2	4	4	3	2	4	4	1	1	1	2	2	1	1	2	2	1	1	3	3	7	0	0
36005	1	36	3	1	1	1	5	1	1	2	2	1	1	2	5	2	1	1	1	1	1	1	3	2	2	1	2	2	4	0	1
36006	2	36	3	1	1	1	3	1	1	1	3	1	1	3	3	1	1	1	2	2	3	1	3	2	1	1	2	4	6	0	0
36007	1	36	5	2	1	1	5	1	1	1	2	2	1	1	4	1	2	1	2	2	2	1	4	2	2	1	2	4	5	0	0
36008	2	36	5	2	1	1	5	1	1	1	2	2	1	1	4	1	3	1	2	2	2	1	4	2	2	1	1	4	4	1	0
36009	1	36	5	1	2	1	4	1	1	1	2	1	2	2	1	1	3	1	2	2	1	1	1	2	2	1	2	4	7	0	1
36010	2	36	4	2	2	2	2	2	1	1	1	2	1	3	6	1	1	1	1	1	1	2	3	4	1	1	3	3	5	1	0
36011	1	36	5	2	1	1	2	1	2	2	4	1	2	3	6	2	1	1	1	1	1	1	3	2	1	1	1	3	2	0	0
36012	2	36	5	3	1	1	5	1	1	2	3	1	1	3	6	1	1	1	2	2	1	1	3	2	2	1	3	3	7	1	1
36013	1	36	6	1	3	1	4	1	4	4	6	1	1	3	4	1	2	1	2	2	2	1	3	2	1	1	3	1	9	0	0
36014	2	36	5	1	2	2	5	4	4	1	3	1	1	2	1	1	2	1	2	2	1	1	3	2	2	1	3	4	6	0	1
36015	1	36	5	2	2	2	5	1	1	2	5	1	1	2	2	1	4	1	2	2	1	1	3	2	2	1	3	4	6	0	1
36016	2	36	5	4	3	1	5	2	1	2	3	1	2	3	3	1	4	2	2	2	2	1	3	2	1	1	3	3	7	0	0
36017	1	36	4	3	3	1	5	2	4	1	4	1	1	3	5	2	3	2	2	2	2	1	3	2	2	3	3	3	7	0	0
36018	2	36	6	4	4	3	5	4	1	4	5	2	2	1	5	1	2	1	2	2	2	1	3	2	2	3	3	4	7	0	1
36019	1	36	5	1	1	1	5	1	2	1	6	2	3	3	6	1	1	1	2	2	3	3	3	2	1	1	1	4	7	1	0
36020	2	36	5	2	2	2	4	4	4	1	4	2	1	2	4	3	2	1	1	1	1	1	1	2	1	1	3	3	8	0	0
36021	1	36	6	3	5	1	5	1	1	4	3	1	1	2	4	1	1	1	2	2	1	1	1	2	2	1	3	4	6	1	0
36022	2	36	6	3	2	2	2	2	2	2	4	1	1	2	4	1	2	2	2	2	1	1	3	4	2	1	2	2	3	0	1
36023	1	36	5	4	4	4	4	2	3	2	4	2	1	3	4	1	2	1	2	2	1	2	1	4	2	3	3	1	5	0	0
36024	2	36	4	4	1	2	5	1	1	3	1	2	1	3	4	2	2	1	2	2	3	2	1	2	1	3	3	3	7	0	1
36025	1	36	4	4	4	4	2	3	3	3	4	2	1	3	4	2	2	1	2	2	2	2	3	2	1	1	3	3	7	0	0
36026	2	36	5	4	1	4	4	1	2	5	6	1	2	3	6	1	1	1	2	2	3	4	1	2	1	1	2	4	5	0	0
36027	1	36	6	5	1	1	4	1	1	1	6	3	2	4	4	1	1	1	2	2	1	1	2	2	1	2	3	2	6	0	0
36028	2	36	4	3	3	3	4	3	4	2	4	2	1	3	4	1	2	1	1	1	2	2	3	4	2	3	3	2	3	0	0
36029	1	36	6	1	1	1	1	1	1	5	6	2	1	3	6	1	1	1	1	1	2	2	3	2	1	1	1	1	3	0	0
36030	2	36	5	2	2	1	4	1	1	1	3	1	1	3	3	1	2	1	2	2	1	1	3	2	1	1	2	4	7	1	0
36031	1	36	4	5	3	5	3	3	4	1	2	3	2	2	4	2	3	2	1	1	2	1	2	4	1	2	1	4	5	0	0
36032	2	36	5	2	1	1	4	1	1	1	2	1	1	2	4	1	1	1	2	2	1	1	1	2	2	1	3	2	4	0	0
36033	1	36	4	2	2	3	4	2	2	2	2	3	1	2	2	1	1	1	2	2	1	1	3	4	2	3	3	2	6	1	0
36034	2	36	2	1	1	3	2	1	1	1	2	1	1	2	1	1	2	1	1	1	2	1	1	2	2	1	3	2	7	1	0
36035	1	36	4	1	1	2	4	1	1	1	2	1	1	3	3	1	1	1	1	1	1	2	3	2	2	1	2	2	5	1	0
36036	2	36	2	4	1	4	4	4	1	1	5	3	1	1	4	1	3	1	2	2	1	1	3	2	2	1	3	2	6	1	0
36037	1	36	6	2	2	1	4	1	1	2	6	1	1	1	1	3	1	1	2	2	1	1	3	2	1	1	2	2	5	0	0
36038	2	36	5	4	3	2	5	3	2	5	5	2	1	4	5	2	4	3	1	2	1	1	2	2	3	1	3	4	4	1	1
36039	1	36	4	5	2	5	3	2	1	1	1	2	1	4	6	1	2	1	1	2	1	3	3	5	2	2	3	1	7	1	0
36040	2	36	2	1	1	1	4	1	1	2	1	2	3	3	4	1	3	1	1	1	1	2	2	4	2	1	2	3	4	1	0
36041	1	36	6	3	2	3	2	1	2	2	3	2	1	3	2	2	1	1	2	2	1	1	1	2	2	3	3	2	4	0	0
36042	2	36	5	1	1	2	4	1	1	2	1	1	1	2	6	1	1	1	2	2	1	1	1	2	2	1	3	3	6	1	1
36043	1	36	4	3	3	1	1	4	1	1	2	1	2	2	2	2	1	1	2	2	1	1	1	2	1	1	3	2	7	1	1
36044	2	36	5	3	1	1	3	1	1	1	2	1	2	1	1	1	1	1	3	1	2	3	1	2	1	1	3	2	6	1	1
36045	1	36	3	3	1	5	4	4	1	4	4	1	1	2	4	1	1	1	1	1	2	1	2	2	2	1	3	3	6	1	0
36046	2	36	5	5	1	1	5	5	1	5	1	2	1	3	5	1	3	1	1	1	1	1	3	2	1	1	2	2	4	1	0
36047	1	36	2	3	5	4	4	4	1	3	5	3	2	3	4	1	2	1	2	2	3	3	3	2	3	2	3	2	4	1	0
36048	2	36	2	3	1	2	1	1	1	2	4	2	1	3	4	2	1	1	2	2	3	3	3	4	2	3	3	2	6	1	0
36049	1	36	4	3	1	2	4	1	1	2	3	1	1	2	4	2	1	1	2	2	1	1	3	2	2	3	3	4	6	0	0
36050	2	36	4	4	1	4	2	1	1	2	4	2	1	3	2	1	1	1	2	2	2	1	3	2	2	3	3	3	7	1	0
36051	1	36	4	2	1	2	1	1	2	2	4	2	1	2	2	1	1	1	2	2	1	1	3	2	2	1	3	3	6	0	0
36052	2	36	4	4	2	4	4	4	1	4	4	2	1	2	4	1	1	2	2	2	1	1	3	2	2	3	3	1	7	1	0
36053	1	36	5	4	2	3	4	2	1	2	5	3	3	4	5	1	4	2	1	1	3	1	1	2	2	1	3	1	7	1	0
36054	2	36	6	2	3	1	1	1	3	1	3	1	1	2	6	1	2	1	2	2	2	1	3	2	1	1	3	2	5	1	1
36055	1	36	6	2	1	3	5	1	2	1	3	1	1	3	6	1	2	1	1	2	2	1	3	2	1	1	3	2	5	1	0
36056	2	36	2	4	3	1	2	1	2	1	2	2	2	3	6	1	2	1	2	2	3	2	2	2	2	3	3	2	6	1	0
36057	1	36	4	1	1	2	1	1	6	2	4	2	1	3	5	1	1	1	2	2	1	1	3	4	1	3	1	3	5	1	0
36058	2	36	6	4	3	3	4	2	1	4	4	2	1	2	2	1	2	1	2	2	2	1	2	2	2	3	3	3	5	1	1
36059	1	36	5	3	1	4	4	2	1	3	4	1	1	3	1	1	2	1	2	2	2	1	3	2	2	3	3	3	6	1	0
36060	2	36	2	2	1	2	1	2	2	2	4	1	1	3	6	2	2	1	2	2	2	1	3	2	2	1	2	4	5	0	0
36061	1	36	4	3	1	2	4	1	3	2	2	1	1	2	6	1	1	1	2	2	1	2	3	2	2	1	3	3	7	1	0
36062	2	36	4	2	1	2	3	2	1	1	2	1	1	2	3	1	3	1	1	1	1	1	2	2	2	1	3	3	5	1	1
36063	1	36	3	2	2	3	2	1	1	1	2	1	1	3	6	1	1	1	2	2	2	1	2	2	2	1	3	2	4	0	0
36064	2	36	5	1	1	1	5	1	1	1	1	2	1	4	5	1	1	1	1	1	2	1	3	2	1	1	3	2	8	1	0
36065	1	36	4	2	1	1	3	1	1	1	3	2	1	2	6	1	2	1	2	2	1	1	2	2	2	3	3	2	4	1	0
36066	2	36	5	1	1	3	5	1	1	1	4	1	1	2	1	1	2	1	1	2	2	1	2	2	1	1	3	3	5	1	0
36067	1	36	5	2	1	2	3	1	1	2	4	2	1	1	6	1	1	1	2	2	1	1	3	2	2	3	3	1	7	0	1
36068	2	36	5	5	1	3	5	1	1	2	1	2	1	2	5	2	1	1	2	2	1	1	3	2	1	1	3	3	6	1	0
36069	1	36	5	1	1	2	2	3	1	1	1	3	1	2	6	1	1	1	2	2	3	1	1	2	1	1	3	3	6	1	0
36070	2	36	5	2	1	2	3	1	1	1	3	1	1	1	2	1	1	1	2	2	1	1	3	2	2	1	3	3	6	1	0
36071	1	36	4	3	2	1	4	4	2	2	2	1	1	2	3	3	1	1	2	2	1	1	3	2	1	1	3	4	7	1	0
36072	2	36	2	1	2	1	1	1	1	1	1	1	1	2	2	1	1	1	2	2	2	1	3	2	2	1	2	3	6	1	0
36073	1	36	4	2	1	3	1	1	2	1	3	2	1	1	2	1	1	1	2	2	1	1	2	2	2	3	3	4	4	1	0
36074	2	36	5	3	1	1	5	1	3	1	5	1	1	2	5	1	1	1	2	2	2	3	2	2	2	1	2	2	8	1	0
36075	1	36	5	1	1	1	1	1	1	2	6	2	1	2	1	1	1	2	2	1	1	2	3	4	2	3	2	1	5	1	1
36076	2	36	5	1	1	1	3	1	1	5	4	2	1	2	2	1	2	1	3	2	1	1	2	2	2	1	2	4	4	0	0
36077	1	36	1	1	1	4	1	3	1	6	6	1	1	1	4	1	1	1	1	1	3	1	3	2	1	3	2	2	4	1	0
36078	2	36	5	1	1	1	5	4	1	3	5	1	1	1	5	1	4	1	1	2	1	3	3	2	2	3	3	3	5	1	0
36079	1	36	5	4	3	4	2	2	2	3	4	2	1	4	6	1	2	1	2	2	1	1	1	2	2	1	1	3	5	0	0
36080	2	36	5	4	3	3	5	1	1	1	1	1	1	1	4	1	3	1	2	2	1	1	3	2	2	1	2	4	4	1	0
36081	1	36	6	5	5	1	1	1	1	1	1	1	1	3	4	1	1	1	2	2	1	1	3	2	1	1	3	4	4	1	0
36082	2	36	5	4	1	4	6	4	1	1	1	3	4	4	6	2	1	1	2	2	1	1	3	2	1	1	1	2	3	1	0
36083	1	36	5	2	1	2	5	1	2	2	5	3	1	2	4	2	2	2	1	1	1	1	3	2	1	3	1	4	6	1	0
36084	2	36	5	2	1	2	5	2	1	3	2	2	1	1	5	1	1	1	2	2	1	1	2	2	1	1	3	3	6	1	0
36085	1	36	6	1	1	1	5	1	4	1	5	2	2	2	6	1	1	1	2	2	1	1	1	2	1	1	3	3	7	1	0
36086	2	36	5	5	5	5	4	3	2	2	2	2	3	4	5	1	1	1	1	1	1	1	3	2	1	1	1	3	4	0	0
36087	1	36	3	1	1	4	4	1	5	4	1	1	2	3	4	2	1	1	1	1	1	3	3	4	2	1	1	1	5	1	1
36088	2	36	5	5	3	3	3	2	1	2	4	3	3	4	2	2	1	1	2	2	2	1	2	2	1	1	3	2	6	1	0
36089	1	36	5	5	3	4	5	1	2	3	5	3	1	1	3	2	2	1	1	1	1	1	1	2	2	1	3	2	5	1	0
36090	2	36	5	1	1	2	3	2	1	1	2	1	1	3	6	1	1	1	1	1	1	1	3	2	1	1	1	2	8	1	0
36091	1	36	5	1	1	3	1	1	1	1	1	1	1	4	6	1	1	1	2	2	1	1	3	2	1	1	3	3	3	1	0
36092	2	36	5	1	1	3	1	1	1	1	2	1	1	3	6	1	4	1	2	2	1	1	3	2	1	1	3	3	3	1	0
36093	1	36	5	1	1	1	2	1	3	1	2	1	1	1	6	1	1	1	2	2	1	1	3	2	1	1	2	2	7	1	0
36094	2	36	5	3	1	2	5	1	2	1	3	1	1	2	6	1	2	1	2	2	1	1	3	2	2	1	2	2	7	1	1
36095	1	36	5	1	1	1	4	4	2	1	5	2	1	2	6	3	2	1	2	2	1	1	2	2	2	1	3	3	7	1	0
36096	2	36	5	2	2	3	1	1	1	2	3	2	1	3	2	2	1	1	2	2	2	1	3	2	2	1	3	4	6	0	0
36097	1	36	5	2	1	1	4	1	1	1	2	2	1	3	2	2	1	1	2	2	2	1	3	2	2	3	3	2	6	1	0
36098	2	36	5	2	1	3	2	2	1	2	3	1	2	2	2	2	2	1	2	2	1	2	1	2	2	3	3	2	5	0	0
36099	1	36	5	3	1	2	2	1	1	3	5	1	2	4	2	1	2	1	2	2	1	3	4	2	2	3	3	1	5	0	0
36100	2	36	4	3	3	1	2	1	1	1	1	1	1	1	1	2	1	1	1	1	1	1	4	2	1	1	2	2	5	1	1
36101	1	36	5	2	1	2	1	2	1	4	4	2	2	4	6	1	2	1	2	2	2	1	1	2	1	1	1	4	8	1	0
36102	2	36	5	2	2	2	5	1	1	2	5	1	1	1	1	1	1	1	2	2	1	1	3	4	2	3	3	2	5	1	0
36103	1	36	3	4	1	2	4	1	1	3	4	3	1	4	4	1	1	1	2	2	2	1	3	2	1	3	2	1	5	1	0
36104	2	36	4	3	2	3	2	2	3	2	2	3	2	3	6	2	1	1	3	1	2	1	1	2	2	1	3	1	6	0	0
36105	1	36	5	4	3	2	5	1	1	2	2	1	1	3	5	2	1	1	1	1	1	1	3	2	2	1	3	2	5	0	0
36106	2	36	5	2	1	2	5	1	1	2	3	1	1	2	4	1	1	1	2	2	1	1	2	2	2	3	3	3	7	1	0
36107	1	36	4	1	1	2	3	1	1	2	5	1	1	2	4	2	1	1	2	2	1	1	3	2	2	1	3	4	7	1	0
36108	2	36	4	1	2	2	3	1	1	3	4	1	2	1	4	2	1	1	2	2	1	2	3	2	2	3	3	3	5	0	0
36109	1	36	4	4	1	3	4	3	2	2	2	3	3	3	2	2	1	1	2	2	1	1	1	2	2	1	2	2	7	1	0
36110	2	36	4	3	1	1	1	1	1	1	2	2	1	3	2	1	1	1	2	2	1	1	3	2	2	1	2	3	7	0	0
36111	1	36	2	2	1	2	2	1	1	1	1	1	1	1	2	1	1	1	2	1	1	1	3	2	3	3	3	3	5	1	1
36112	2	36	5	1	1	1	1	2	1	5	1	1	1	3	5	1	1	1	2	2	1	3	2	4	2	3	1	3	3	1	0
36113	1	36	4	1	4	1	4	1	2	1	2	1	1	2	1	1	1	1	2	2	1	1	3	2	2	1	2	3	5	0	0
36114	2	36	5	3	1	4	5	1	2	4	4	2	1	3	6	2	3	1	2	2	2	3	3	2	2	3	2	3	4	0	0
36115	1	36	5	3	1	3	5	5	1	1	5	4	1	3	6	1	1	1	2	2	2	3	4	2	1	1	1	3	6	1	0
36116	2	36	4	1	1	2	1	1	1	1	1	3	1	3	1	1	1	1	1	1	3	4	2	2	2	1	1	1	4	0	0
36117	1	36	5	2	1	3	4	3	3	3	4	1	1	2	4	1	2	1	2	2	1	1	3	2	2	1	3	2	6	1	0
36118	2	36	5	3	3	1	5	2	1	1	3	2	1	2	6	1	1	1	2	2	1	1	3	2	2	1	3	3	7	1	1
36119	1	36	5	5	5	4	5	3	2	3	5	2	1	3	6	1	2	1	2	2	1	1	3	2	2	1	3	4	7	1	0
36120	2	36	4	3	2	2	4	3	1	3	4	1	1	3	4	1	1	1	2	2	1	1	3	2	1	1	1	3	6	1	0
36121	1	36	4	4	1	4	2	2	2	2	2	2	1	3	6	1	1	1	2	2	1	1	1	2	2	1	3	3	7	1	1
36122	2	36	6	1	1	1	2	1	1	1	1	1	2	3	6	1	3	1	1	1	2	2	3	2	1	1	2	3	8	0	0
36123	1	36	5	2	1	2	4	1	2	2	2	3	1	2	6	1	1	1	2	2	2	3	3	4	1	1	2	3	3	0	0
36124	2	36	5	4	2	4	4	4	1	1	4	2	1	2	4	1	2	1	2	2	1	1	3	2	1	1	2	3	6	0	1
36125	1	36	5	1	1	1	3	1	1	4	4	2	2	2	5	1	1	1	2	2	3	1	3	2	2	1	3	3	4	1	0
36126	2	36	4	1	1	1	3	1	1	4	4	3	2	3	1	1	2	1	2	2	3	1	1	2	3	1	3	2	5	1	0
36127	1	36	5	1	1	1	1	1	2	1	1	1	1	1	6	1	1	1	2	2	1	1	2	2	2	3	1	4	5	0	0
36128	2	36	4	4	2	4	4	1	1	1	1	2	1	4	6	1	2	1	2	2	1	3	3	2	3	1	1	3	5	0	0
36129	1	36	5	3	2	2	5	1	1	1	4	2	2	2	2	2	1	1	2	2	1	1	3	2	2	1	3	2	5	1	0
36130	2	36	5	3	1	1	6	1	1	1	4	1	1	2	1	1	1	1	2	2	1	1	2	2	2	1	3	4	4	1	0
36131	1	36	6	5	3	3	6	1	6	4	6	1	2	2	4	2	3	1	2	2	2	2	3	2	1	1	2	4	5	0	0
36132	2	36	4	3	1	1	6	1	1	1	1	1	1	2	1	1	1	1	2	2	1	1	2	2	2	1	3	4	4	1	0
36133	1	36	5	3	4	1	4	1	1	3	4	1	1	2	4	1	2	1	1	1	1	1	2	2	2	3	3	4	4	0	0
36134	2	36	6	5	5	4	4	1	1	4	5	3	1	3	4	1	1	1	1	1	1	1	3	2	2	1	2	3	8	0	0
36135	1	36	5	1	1	1	4	1	1	1	3	1	1	3	6	1	1	1	2	2	1	1	3	2	2	3	1	3	5	0	1
36136	2	36	5	2	3	1	4	1	1	2	4	1	1	1	1	1	2	1	1	1	2	2	3	2	1	1	1	2	6	1	0
36137	1	36	6	4	4	3	5	1	2	3	4	1	1	1	6	1	1	1	2	2	1	1	3	2	1	1	3	4	3	0	0
36138	2	36	3	4	1	3	5	4	2	1	4	1	2	3	5	2	2	3	2	2	3	2	3	2	2	1	2	4	7	0	0
36139	1	36	5	1	1	1	4	5	1	1	3	1	1	3	2	1	3	1	2	2	3	3	4	2	1	1	1	2	5	1	0
36140	2	36	3	4	1	1	4	6	1	2	2	1	1	2	4	2	1	1	2	2	1	1	2	2	1	1	2	2	5	1	1
36141	1	36	6	3	2	4	5	5	1	2	5	2	1	2	4	1	1	1	1	1	1	1	3	2	2	1	3	2	6	1	1
36142	2	36	4	4	4	4	5	3	3	3	4	2	3	2	4	3	1	1	2	2	2	3	3	2	1	1	3	1	6	1	0
36143	1	36	5	2	2	1	5	1	1	2	2	1	2	3	5	1	1	1	2	2	1	3	2	2	2	1	3	2	7	1	0
36144	2	36	4	1	1	1	4	1	3	2	4	1	1	2	6	1	1	1	2	2	1	1	3	2	2	3	3	2	4	0	1
36145	1	36	5	4	2	3	2	1	1	2	3	3	3	4	6	4	1	1	1	1	2	1	3	2	1	1	2	2	5	1	0
36146	2	36	4	2	2	2	2	2	1	2	4	2	1	2	1	1	1	1	1	2	3	1	3	2	1	1	3	2	4	1	1
36147	1	36	4	4	4	3	4	4	2	1	4	1	2	4	6	1	1	1	2	2	2	1	3	2	1	1	3	2	7	0	0
36148	2	36	5	1	5	1	1	1	1	1	2	2	1	3	6	1	2	1	2	2	2	1	3	2	1	3	2	3	3	1	0
36149	1	36	3	4	3	3	2	1	2	5	5	2	2	3	3	1	2	1	2	2	1	1	3	2	1	3	2	4	5	1	1
36150	2	36	3	4	1	2	4	1	2	2	4	3	1	4	6	1	2	1	2	2	2	1	3	2	2	4	3	1	5	1	1
36151	1	36	5	4	1	4	6	5	4	4	6	1	1	4	2	1	1	1	2	2	1	1	2	2	1	1	3	2	5	1	1
36152	2	36	5	4	1	2	2	1	1	2	5	1	1	2	1	1	3	1	2	2	1	1	2	2	1	1	3	3	6	1	1
36153	1	36	4	2	2	1	5	1	2	4	1	1	2	4	2	2	2	1	1	2	1	1	3	1	2	1	3	2	5	0	0
36154	2	36	5	5	3	1	5	3	3	5	6	1	2	2	6	1	1	1	1	1	1	1	3	1	2	3	3	3	6	1	0
36155	1	36	3	3	3	4	1	3	3	3	5	1	1	4	6	2	1	1	2	2	2	2	1	2	2	1	1	4	6	0	0
36156	2	36	5	2	1	1	4	1	2	4	4	1	1	1	6	1	1	1	2	2	1	2	4	2	2	1	3	3	4	1	1
36157	1	36	5	5	4	4	1	1	1	1	5	1	2	1	6	1	2	1	2	2	2	1	3	2	2	3	2	4	4	0	0
36158	2	36	6	1	1	1	4	1	2	2	1	1	1	1	6	1	1	1	2	2	1	1	4	2	2	1	3	3	5	1	0
36159	1	36	4	2	3	4	3	1	1	2	2	1	2	3	4	1	2	1	2	2	1	2	4	2	2	1	3	2	6	1	0
36160	2	36	4	1	1	1	5	1	1	1	4	1	1	2	3	1	1	1	2	2	1	1	2	2	3	1	1	2	6	1	0
36161	1	36	5	2	1	4	6	2	3	5	5	4	4	4	5	1	2	1	2	2	1	1	1	2	3	1	1	1	4	1	0
36162	2	36	6	5	2	1	4	3	3	3	2	2	1	4	3	1	2	1	1	1	1	1	3	2	2	1	1	1	5	1	1
36163	1	36	2	1	1	1	1	3	3	1	1	1	1	1	1	1	1	1	2	2	2	1	3	2	1	2	1	2	6	0	0
36164	2	36	2	3	1	1	2	3	1	2	1	1	1	2	4	2	1	1	2	2	1	1	3	2	2	3	3	2	5	0	0
36165	1	36	4	2	1	2	2	1	2	2	4	2	1	3	4	1	2	1	1	2	1	1	3	4	2	3	3	3	6	1	0
36166	2	36	5	3	1	4	4	1	1	4	1	1	1	4	6	1	2	1	2	2	1	1	3	2	1	1	3	2	6	0	0
36167	1	36	4	3	1	2	4	1	1	1	1	1	1	2	4	1	1	1	2	2	1	1	3	2	2	1	2	3	5	0	0
36168	2	36	4	1	1	2	4	1	1	1	1	2	1	4	6	1	2	1	2	2	1	3	1	2	2	4	3	2	4	0	0
36169	1	36	6	1	1	1	1	1	5	6	1	1	1	2	4	1	1	1	1	1	2	1	2	1	3	1	3	1	5	1	0
36170	2	36	3	1	1	1	4	1	1	1	4	1	1	1	1	2	1	1	2	2	2	1	2	4	3	4	3	1	3	0	0
36171	1	36	5	1	1	1	1	1	1	1	1	1	1	2	1	1	1	2	2	1	1	1	3	2	2	1	1	1	6	1	0
36172	2	36	5	2	1	1	2	1	1	1	1	1	1	3	1	1	1	1	2	2	1	1	3	1	1	1	1	2	7	1	0
36173	1	36	5	2	2	2	2	1	1	1	2	3	1	2	6	1	1	1	2	2	1	1	2	1	2	1	3	4	5	0	0
36174	2	36	4	4	3	3	1	1	2	2	4	2	2	2	4	2	1	1	2	2	2	1	2	2	2	1	3	1	3	1	0
36175	1	36	5	6	4	2	3	1	5	2	2	2	1	3	2	2	1	1	1	1	1	1	3	2	1	1	3	1	6	1	0
36176	1	36	5	5	5	5	5	5	5	5	5	2	2	4	5	1	2	1	2	2	1	1	2	2	1	1	2	2	4	1	0
36177	1	36	5	1	1	1	5	1	1	1	1	1	1	1	6	1	1	1	2	2	1	1	3	2	2	3	3	1	5	0	0
36178	2	36	5	1	2	2	4	5	1	2	2	1	1	2	4	1	1	1	2	2	1	1	3	2	2	2	3	3	4	0	0
36179	1	36	3	2	1	1	6	6	1	3	4	2	1	1	1	1	1	2	2	2	1	1	1	4	3	3	3	1	5	1	0
36180	2	36	4	4	2	3	4	4	3	2	4	1	1	2	3	2	2	1	1	1	1	1	3	2	2	1	3	3	7	1	0
36181	1	36	4	4	4	3	4	1	1	2	4	2	2	2	2	2	1	1	2	2	4	1	2	2	2	1	3	2	7	1	0
36182	2	36	3	5	1	4	1	4	1	2	1	2	2	3	4	1	1	1	2	2	2	1	1	1	1	3	3	3	4	1	1
36183	1	36	5	3	1	3	3	1	1	1	2	1	1	2	1	1	1	1	2	2	1	1	3	2	2	1	1	2	5	1	1
36184	2	36	5	3	3	2	3	1	1	1	2	1	1	3	1	2	3	1	2	2	2	1	3	2	2	1	3	2	7	1	0
36185	1	36	5	4	1	4	4	4	4	4	5	3	2	4	5	2	1	1	2	2	2	2	3	2	1	1	3	2	7	1	0
36186	2	36	4	4	2	4	4	2	1	2	4	2	1	3	4	2	1	1	2	2	1	1	2	2	1	1	3	2	6	1	0
36187	1	36	3	2	2	3	1	1	1	2	4	1	1	3	1	1	1	1	2	2	1	1	3	2	2	1	2	1	5	1	0
36188	2	36	4	2	1	1	4	3	1	1	4	2	1	4	1	1	1	1	1	1	1	1	4	4	2	1	1	3	6	0	1
36189	1	36	4	3	2	2	5	1	2	2	5	2	1	4	5	1	3	1	2	2	1	1	3	2	2	1	2	4	7	0	1
36190	2	36	4	3	1	4	2	1	4	1	4	2	1	3	4	1	1	1	1	1	1	1	3	4	2	3	1	2	4	0	1
36191	1	36	4	2	1	3	4	4	1	2	1	2	1	3	4	1	1	1	2	2	1	1	2	2	2	1	3	3	5	0	0
36192	2	36	5	2	2	2	4	1	2	1	6	2	1	3	2	1	1	1	1	1	2	1	2	2	1	1	3	1	5	0	1
36193	1	36	5	3	2	2	2	2	1	2	4	2	1	1	6	1	1	1	2	2	1	3	2	2	2	1	3	2	7	1	0
36194	2	36	5	3	3	3	2	2	1	2	2	1	3	2	6	1	2	1	2	2	2	2	1	2	2	3	3	2	6	1	1
36195	1	36	3	3	3	3	3	1	1	3	5	1	1	4	2	1	1	1	3	3	2	1	3	4	2	1	1	2	6	0	1
36196	2	36	5	2	2	4	2	1	2	1	4	3	1	1	4	1	1	1	2	2	4	2	2	2	2	3	3	3	6	1	0
36197	1	36	3	2	2	2	3	2	1	1	1	1	1	3	4	1	1	1	2	2	1	1	1	2	2	1	2	3	5	1	1
36198	2	36	5	1	1	3	2	1	2	1	3	1	1	2	5	1	1	1	2	2	1	1	2	2	2	1	3	2	6	1	0
36199	1	36	4	4	1	3	1	5	2	4	4	2	2	4	4	1	1	1	2	2	3	2	1	2	2	1	3	3	4	1	0
36200	2	36	4	1	1	2	3	1	3	1	4	2	1	2	6	2	1	1	2	2	2	1	2	2	2	3	3	3	3	1	0
36201	1	36	5	2	6	4	3	1	1	4	3	1	1	4	5	2	2	1	2	2	2	2	1	2	2	1	3	4	6	0	0
36202	2	36	5	4	1	4	3	1	2	2	3	2	1	3	3	3	3	1	2	2	2	2	2	4	2	3	3	4	5	0	0
36203	1	36	6	4	5	3	5	1	1	3	5	3	1	2	4	1	1	1	2	2	1	1	3	2	2	1	3	4	9	1	0
36204	2	36	4	3	2	1	2	1	1	1	5	2	1	4	1	1	1	1	2	2	2	1	3	4	1	3	3	2	6	0	1
36205	1	36	4	4	2	3	3	2	2	2	2	2	1	4	2	1	2	1	2	2	1	1	2	2	2	1	1	3	6	0	0
36206	2	36	5	1	1	1	5	5	5	4	5	3	2	3	6	1	1	1	1	1	3	1	1	2	3	3	2	1	6	0	0
36207	1	36	5	4	4	3	5	4	2	3	3	2	1	4	4	2	3	1	2	2	1	1	2	2	2	3	3	2	6	0	1
36208	2	36	5	2	2	1	4	1	3	1	5	2	1	1	5	1	1	1	1	1	1	1	2	2	1	3	2	4	6	1	1
36209	1	36	4	2	1	2	4	1	1	1	2	1	1	2	1	1	1	1	2	2	1	2	3	2	2	1	1	3	5	0	0
36210	2	36	2	2	2	4	1	2	1	4	2	2	1	1	4	1	1	1	2	2	1	3	1	2	1	1	3	1	6	0	0
36211	1	36	5	5	5	6	4	1	1	3	5	3	1	4	6	2	1	1	2	2	4	3	3	2	2	1	3	3	6	0	0
36212	2	36	5	5	2	5	5	4	1	2	6	2	1	2	6	2	1	1	1	2	2	1	2	2	2	3	3	3	6	1	1
36213	1	36	6	1	1	1	1	1	1	1	1	1	1	1	3	1	2	1	1	1	1	1	3	2	2	1	2	4	6	1	1
36214	2	36	5	4	1	2	1	1	2	1	1	1	1	2	4	1	1	1	1	1	1	1	3	2	2	1	2	2	5	1	1
36215	1	36	2	3	1	2	3	2	2	2	4	2	2	2	4	2	2	2	2	2	1	3	1	1	2	4	1	2	6	1	0
36216	2	36	2	1	1	1	2	1	2	1	2	1	1	1	1	1	2	1	2	2	1	1	3	2	2	1	2	2	4	1	0
36217	1	36	2	1	2	1	1	1	1	1	1	1	1	1	1	1	1	1	2	2	1	1	3	2	2	1	2	2	5	1	1
36218	2	36	4	4	2	4	4	1	2	4	4	2	1	3	4	1	1	1	2	2	1	1	2	2	3	1	3	2	6	1	0
36219	1	36	4	4	2	4	1	2	1	3	4	3	2	4	4	2	1	2	2	2	3	4	3	3	2	3	3	3	5	1	0
36220	2	36	2	1	2	1	2	1	1	1	2	1	2	3	5	1	4	1	1	1	2	1	3	2	1	3	2	3	6	1	1
36221	1	36	5	4	1	3	5	1	1	6	6	2	3	1	4	2	3	1	1	1	1	1	2	2	2	1	1	2	6	1	0
36222	2	36	4	2	1	2	4	1	1	2	2	1	2	3	2	1	1	1	2	2	2	1	2	4	1	1	3	2	7	1	0
36223	1	36	4	3	1	3	4	2	1	1	6	3	1	3	2	2	1	1	2	2	1	1	3	2	1	1	3	1	6	1	0
36224	2	36	4	1	1	4	1	5	4	1	3	1	1	2	6	2	4	2	1	1	2	2	3	2	2	1	3	2	5	0	0
36225	1	36	4	2	1	2	3	3	3	1	2	1	1	3	6	2	2	1	2	2	1	1	2	2	2	3	3	3	4	1	0
36226	2	36	4	4	3	4	4	2	1	3	5	2	2	2	4	2	2	2	2	2	3	1	3	2	2	1	3	2	5	1	0
36227	1	36	4	3	3	4	4	4	2	1	4	1	2	3	4	2	1	1	2	2	1	1	3	2	2	1	3	3	7	0	1
36228	2	36	6	4	4	3	5	3	1	2	5	2	1	4	6	2	1	1	2	2	2	1	3	2	3	1	3	3	7	0	0
36229	1	36	5	1	1	1	1	2	1	3	1	1	1	1	6	1	1	1	2	2	1	1	3	2	2	1	3	2	7	1	0
36230	2	36	4	4	3	2	5	2	2	4	5	2	1	3	3	1	1	1	1	1	1	1	3	2	2	1	2	2	6	1	0
36231	1	36	6	2	3	1	3	1	1	1	1	1	1	2	2	1	3	2	1	1	1	1	3	2	2	1	3	2	7	0	0
36232	2	36	5	1	1	3	2	1	2	1	3	1	1	2	5	1	1	1	2	2	1	1	2	2	2	1	3	2	6	1	0
36233	1	36	5	2	2	2	3	1	2	2	1	1	2	4	5	1	2	1	2	2	1	1	2	2	2	1	2	1	7	1	1
36234	2	36	5	1	1	2	2	1	1	1	1	1	1	1	1	1	1	1	2	2	1	1	2	2	2	1	3	2	5	0	1
36235	1	36	2	1	1	1	1	1	1	1	1	1	1	2	5	1	3	1	2	2	1	1	3	4	2	1	3	2	6	0	0
36236	2	36	6	3	5	1	5	1	3	2	3	1	1	3	5	1	2	1	2	2	1	1	3	2	2	1	2	3	6	1	1
36237	1	36	5	3	3	1	5	2	1	2	4	2	2	2	3	1	1	1	2	2	1	1	3	2	1	1	3	2	7	1	0
36238	2	36	5	4	1	4	1	5	5	2	6	2	2	4	4	2	2	1	2	2	3	1	1	2	2	3	2	2	3	1	1
36239	1	36	6	1	5	1	1	1	2	2	2	3	1	3	6	1	2	1	2	2	1	3	3	4	1	3	1	3	3	1	0
36240	2	36	4	1	1	2	2	1	2	2	5	1	1	3	6	1	1	1	2	2	3	3	3	4	1	3	3	1	7	1	0
36241	1	36	3	2	2	1	1	2	1	1	1	2	3	4	6	1	2	2	2	2	2	1	3	2	2	3	3	3	2	1	1
36242	2	36	5	1	1	1	5	1	1	2	3	1	1	3	6	1	1	1	2	2	2	1	3	2	2	1	2	3	6	1	0
36243	1	36	4	1	1	2	4	1	2	1	3	1	1	1	4	1	2	2	2	2	1	1	2	4	2	3	3	3	3	1	0
36244	2	36	5	5	3	3	3	1	1	1	1	1	1	3	1	2	3	1	2	2	1	1	3	2	2	1	3	2	8	1	0
36245	1	36	5	1	1	1	3	1	1	1	4	1	1	4	6	1	1	1	2	2	1	1	3	2	2	1	3	3	6	1	0
36246	2	36	6	5	5	1	5	1	1	3	5	1	1	2	4	2	3	2	1	1	2	1	3	2	1	1	3	3	2	1	0
36247	1	36	4	2	1	3	4	1	2	4	1	1	1	4	6	1	2	1	2	1	4	1	2	4	2	3	1	2	3	1	1
36248	2	36	5	4	1	3	3	1	1	5	4	2	1	4	6	1	3	2	1	1	1	1	2	2	2	4	3	3	6	1	0
36249	1	36	4	3	1	1	4	1	1	1	4	3	1	2	3	1	4	1	2	1	3	1	3	3	2	3	3	2	6	0	0
36250	2	36	5	1	1	2	3	2	1	1	4	1	1	2	1	1	1	1	2	2	1	2	2	2	1	1	3	2	5	1	0
36251	1	36	4	3	1	3	4	2	3	2	4	2	1	1	4	1	2	1	2	2	1	1	3	2	1	1	3	2	5	1	0
36252	2	36	2	1	1	1	5	1	1	1	2	2	1	1	5	1	1	1	2	2	1	1	3	2	3	3	3	2	4	1	0
36253	1	36	5	1	1	1	2	1	1	1	3	3	2	1	6	1	3	1	1	1	2	1	3	2	2	1	2	3	4	1	0
36254	2	36	4	2	1	1	1	4	1	1	1	2	1	4	6	1	1	1	3	2	2	2	3	2	2	2	2	1	4	0	0
36255	1	36	5	1	1	1	1	1	1	2	4	2	1	2	6	1	1	1	1	1	2	1	3	2	3	1	3	1	5	0	1
36256	2	36	5	3	2	1	2	1	1	1	1	1	1	1	6	2	1	1	1	1	1	1	2	2	1	1	3	2	3	0	0
36257	1	36	4	4	2	4	2	1	3	1	4	2	1	2	1	1	3	1	2	2	1	1	3	2	2	1	3	2	3	1	1
36258	2	36	3	4	1	4	3	2	1	2	5	2	1	4	2	1	1	1	1	1	1	1	1	2	3	1	2	3	6	1	0
36259	1	36	5	4	4	1	4	1	1	1	5	1	1	2	4	1	2	1	2	2	2	1	3	2	1	1	2	2	6	1	0
36260	2	36	3	1	1	1	2	1	1	1	4	1	1	2	6	1	1	1	2	2	1	1	3	2	2	1	3	3	6	1	0
36261	1	36	4	1	2	2	2	1	1	1	3	1	1	1	1	1	1	1	2	2	1	1	2	2	2	1	3	4	4	1	1
36262	2	36	6	3	1	1	6	1	#NULL!	3	2	1	1	1	6	2	1	1	2	2	1	1	2	2	2	1	2	2	7	1	1
36263	1	36	5	1	1	1	5	1	2	1	3	1	1	3	6	1	1	1	2	2	2	1	3	2	2	1	2	4	7	1	1
36264	2	36	4	4	1	4	4	3	1	1	1	2	2	3	2	2	1	1	2	2	2	1	3	4	2	1	3	2	4	1	0
36265	1	36	5	2	1	1	2	1	1	6	6	1	1	3	6	2	1	1	1	1	2	1	3	2	2	3	3	1	5	0	1
36266	2	36	6	2	1	1	4	1	1	2	4	1	1	2	4	1	1	1	1	1	2	1	3	2	1	3	3	2	4	1	0
36267	1	36	5	4	2	4	4	3	1	6	6	3	2	3	4	1	1	1	1	1	3	1	1	2	2	3	3	1	6	1	0
36268	2	36	5	4	4	3	4	1	2	2	4	1	1	4	6	1	1	1	1	1	1	1	2	2	1	3	2	2	4	1	0
36269	1	36	4	4	1	1	3	1	4	1	6	1	1	3	6	1	1	1	1	1	1	1	2	2	2	3	3	2	5	1	0
36270	2	36	4	1	1	1	1	1	1	3	3	1	1	1	1	1	1	1	2	2	1	1	3	2	2	1	3	1	4	0	0
36271	1	36	5	4	4	2	4	2	2	4	4	3	2	2	2	1	3	2	1	1	1	1	3	2	2	1	1	3	3	0	0
36272	2	36	5	4	4	2	3	1	1	2	4	2	1	3	2	2	3	2	1	1	1	3	3	2	1	3	2	3	3	1	0
36273	1	36	2	4	1	4	5	5	1	1	3	3	1	3	1	1	1	1	2	2	1	1	2	2	1	1	3	1	7	0	0
36274	2	36	5	4	1	3	5	1	4	2	3	1	1	2	1	1	2	1	2	2	1	1	3	2	2	3	3	4	8	1	0
36275	1	36	5	3	2	1	3	1	2	4	5	1	2	3	4	1	2	1	1	1	3	1	2	2	3	3	3	3	7	1	1
36276	2	36	5	1	1	1	4	1	2	2	6	1	1	1	2	1	1	1	2	2	1	1	3	2	1	1	2	2	6	1	0
36277	1	36	5	5	4	4	4	2	1	2	4	2	2	3	5	1	1	1	2	2	1	1	3	2	1	3	3	2	6	1	0
36278	2	36	4	4	1	5	3	1	1	1	4	1	1	2	1	1	3	1	2	2	2	4	4	2	2	1	3	2	6	1	0
36279	1	36	5	4	3	4	3	4	2	5	4	4	2	3	4	1	2	1	2	2	1	1	3	2	1	3	3	2	6	1	0
36280	2	36	5	4	2	4	4	4	2	3	2	2	1	2	2	2	2	1	1	1	4	1	3	2	2	3	3	3	5	1	0
36281	1	36	5	4	4	4	4	1	2	1	5	3	2	2	3	1	1	1	2	2	2	1	2	4	2	1	3	2	6	0	0
36282	2	36	4	2	2	3	5	1	4	4	5	2	1	1	6	1	2	1	2	2	2	1	1	4	2	3	1	3	3	0	0
36283	1	36	4	2	1	2	5	2	3	4	5	2	2	2	6	1	2	1	2	2	2	1	2	1	2	1	1	2	7	1	0
36284	2	36	5	4	3	3	4	2	1	1	2	1	1	3	6	1	1	1	2	2	1	1	1	2	2	3	3	4	7	1	0
36285	1	36	5	2	2	2	3	1	1	4	5	4	1	2	5	1	1	1	2	2	3	2	1	2	2	1	3	4	8	1	0
36286	2	36	5	4	1	4	5	2	1	2	4	2	1	4	3	2	1	1	2	2	1	1	3	4	2	1	3	2	3	1	1
36287	1	36	5	2	2	1	3	1	1	2	4	1	2	2	6	1	2	1	2	2	2	2	3	2	2	3	3	4	5	1	0
36288	2	36	6	1	2	1	5	4	1	1	2	2	1	4	6	1	2	1	2	2	1	1	3	2	2	3	3	2	6	1	0
36289	1	36	5	1	1	1	4	4	1	2	2	2	1	4	6	1	2	1	2	2	1	1	3	2	2	1	3	3	6	1	0
36290	2	36	5	2	1	2	3	2	2	2	5	2	1	2	4	1	1	1	1	1	1	1	3	4	3	1	3	2	5	0	0
36291	1	36	5	2	1	2	3	1	1	2	1	2	1	2	4	3	1	1	2	2	1	1	2	2	2	1	3	2	5	1	0
36292	2	36	5	1	1	2	1	1	1	2	3	1	1	2	2	1	1	1	2	2	1	1	3	1	1	3	3	4	6	1	0
36293	1	36	4	2	1	4	1	2	1	2	3	3	1	3	3	1	1	1	2	2	1	1	3	4	2	3	1	3	7	1	0
36294	2	36	5	4	1	4	5	5	2	2	4	2	1	2	6	2	4	1	2	2	1	1	2	2	2	1	3	2	6	1	0
36295	1	36	4	4	3	4	4	3	2	3	4	3	2	4	5	3	2	1	2	2	1	1	3	2	1	1	3	3	8	1	1
36296	2	36	4	4	2	4	3	1	4	2	2	1	1	3	4	1	2	2	1	1	2	1	2	2	2	1	2	4	6	1	0
36297	1	36	5	4	4	1	1	1	1	5	3	2	2	3	4	1	1	1	2	2	1	1	3	1	1	1	3	3	3	1	0
36298	2	36	4	3	2	1	1	1	1	4	5	2	1	4	5	1	1	1	2	2	1	1	3	2	1	2	3	1	8	1	0
36299	1	36	3	2	1	1	1	1	2	2	5	1	1	1	5	1	1	1	1	1	2	1	3	2	1	3	3	4	5	0	0
36300	2	36	4	2	2	5	1	4	5	1	1	2	2	2	4	1	1	1	2	2	3	2	3	1	2	1	3	1	3	1	0
36301	1	36	3	4	1	4	4	3	2	2	5	2	1	4	6	2	3	2	2	2	1	1	3	4	2	1	3	3	6	1	0
36302	2	36	6	3	2	3	6	2	4	1	6	1	1	3	6	2	2	1	2	2	2	1	2	2	1	1	3	3	6	1	0
36303	1	36	6	2	5	3	5	1	5	1	6	1	3	1	6	2	2	1	2	2	1	1	3	2	2	1	3	2	8	1	0
36304	2	36	5	2	2	1	5	1	1	1	4	1	1	2	4	2	2	1	1	1	1	1	3	2	2	1	3	4	6	1	0
36305	1	36	4	1	1	1	5	1	2	1	4	1	1	2	1	1	1	1	1	1	1	1	3	4	2	1	3	1	5	1	0
36306	2	36	3	2	1	2	3	4	1	1	2	1	1	1	2	1	1	1	2	2	1	2	1	2	1	1	1	4	7	1	1
36307	1	36	4	4	4	4	2	1	1	2	3	4	1	3	2	1	3	3	2	2	1	1	4	4	2	1	1	4	6	0	0
36308	2	36	6	4	2	4	4	1	1	3	1	1	1	1	6	1	2	1	2	2	2	2	3	4	2	3	3	3	3	1	0
36309	1	36	6	1	1	1	4	1	3	3	4	1	1	1	6	1	1	1	2	2	1	1	3	2	2	1	2	3	6	0	0
36310	2	36	5	1	1	1	1	1	1	1	3	1	1	1	6	1	1	1	2	2	1	1	3	2	2	3	2	3	7	0	0
36311	1	36	5	2	1	3	5	2	1	2	3	1	1	3	1	1	2	1	2	2	1	1	3	2	1	1	2	2	5	0	0
36312	2	36	3	2	2	2	2	1	1	1	2	2	2	2	2	1	2	1	2	2	1	2	2	2	3	1	2	2	6	0	0
36313	1	36	6	4	3	1	3	1	1	1	3	2	1	2	6	1	3	2	2	2	1	1	3	2	2	1	3	2	5	1	0
36314	2	36	6	4	2	1	5	1	1	3	1	1	1	2	6	1	2	2	2	2	1	1	3	2	2	1	3	2	5	1	0
36315	1	36	6	2	1	3	5	4	2	4	3	2	1	3	3	2	3	2	2	2	3	2	3	2	1	1	3	2	4	1	1
36316	2	36	5	2	1	1	2	1	1	1	1	1	1	3	1	1	1	1	2	2	1	1	3	2	2	3	3	3	6	1	0
36317	1	36	5	5	3	2	6	1	1	3	3	2	1	3	5	1	2	1	2	2	1	1	2	2	1	3	3	3	5	0	1
36318	2	36	5	5	3	2	1	1	1	3	3	2	1	3	5	1	2	1	2	2	1	1	3	2	1	3	3	3	5	0	0
36319	1	36	6	6	4	5	1	1	2	3	2	3	1	2	6	1	3	2	2	2	1	2	2	2	2	1	2	4	6	0	0
36320	2	36	3	3	4	4	3	4	2	4	4	4	2	4	4	2	1	1	2	2	3	3	2	4	2	1	1	1	7	1	0
36321	1	36	5	4	3	6	6	1	3	3	4	2	3	3	4	2	3	1	2	2	2	1	1	2	2	3	3	4	6	1	0
36322	2	36	5	6	3	6	4	4	2	4	6	3	2	4	4	2	4	1	2	2	2	1	2	2	2	1	1	2	6	1	0
36323	1	36	4	4	4	4	4	4	4	4	4	2	2	2	4	2	2	1	2	2	1	1	3	4	1	3	3	4	8	1	1
36324	2	36	6	1	1	2	2	3	1	5	3	1	1	2	6	1	1	1	2	2	1	1	2	2	1	1	2	4	7	0	0
36325	1	36	4	3	3	2	4	4	1	1	4	2	1	4	1	1	2	1	2	2	1	1	2	4	3	1	1	2	7	1	1
36326	2	36	2	4	1	5	3	1	1	2	6	2	3	3	6	1	2	1	2	2	1	1	1	2	2	1	1	3	6	0	0
36327	1	36	2	5	5	1	5	1	5	1	5	2	3	3	6	1	2	1	2	2	1	1	1	2	2	1	1	3	6	1	0
36328	2	36	5	4	4	2	4	3	1	1	3	1	2	4	4	2	1	1	2	2	2	1	3	2	1	3	3	2	6	1	0
36329	1	36	5	3	3	4	5	2	1	2	1	2	1	3	6	1	2	1	2	1	2	1	3	2	1	3	3	3	8	1	0
36330	2	36	4	1	1	5	3	4	1	1	1	1	1	3	6	1	1	1	2	2	1	1	3	2	1	1	1	3	6	1	0
36331	1	36	4	1	1	2	1	5	1	1	4	1	1	3	6	1	3	1	2	2	1	1	1	2	2	1	2	2	6	1	0
36332	2	36	4	2	1	3	3	3	2	2	1	1	1	3	6	1	1	1	2	2	1	1	2	2	2	1	1	3	6	1	1
36333	1	36	4	1	1	4	2	1	4	4	4	3	3	4	6	2	1	1	1	1	2	1	3	2	2	4	4	1	2	1	0
36334	2	36	5	4	4	5	5	2	4	4	6	2	1	3	5	2	2	1	2	2	1	1	3	2	2	1	3	2	6	1	1
36335	1	36	5	2	2	1	1	2	2	1	1	1	2	3	6	1	1	1	2	2	1	1	3	2	2	3	2	4	6	1	1
36336	2	36	4	2	1	5	2	2	1	2	2	1	1	1	1	1	2	3	1	1	1	1	3	2	2	1	3	2	4	1	0
36337	1	36	5	5	3	5	4	5	4	3	6	2	2	3	5	2	2	1	2	1	2	4	3	2	2	3	3	2	5	1	0
36338	2	36	4	4	3	2	3	4	1	1	1	3	1	3	6	1	3	2	2	2	1	1	2	2	2	3	2	3	5	1	0
36339	1	36	4	2	2	3	4	2	2	2	3	2	2	3	4	2	2	1	2	2	1	1	3	2	1	1	3	3	7	1	0
36340	2	36	5	2	2	3	4	2	1	2	1	2	1	3	6	2	2	1	2	2	1	1	3	2	1	1	3	3	6	1	1
36341	1	36	6	4	2	1	4	2	1	2	4	1	1	2	4	1	1	1	2	2	1	1	3	2	2	1	3	3	6	0	0
36342	2	36	5	2	1	1	4	2	1	2	1	1	2	4	2	2	2	1	1	2	1	1	3	2	2	3	3	4	5	1	0
36343	1	36	5	3	1	4	2	1	4	4	3	3	1	2	6	1	1	1	2	2	2	1	3	2	2	1	1	3	8	1	0
36344	2	36	4	3	4	4	4	5	2	2	2	2	1	3	2	2	2	1	2	2	1	1	3	2	2	3	2	3	7	1	0
36345	1	36	5	5	3	3	5	2	1	5	5	2	1	2	4	2	1	1	2	2	2	2	3	2	2	1	2	4	8	1	0
36346	2	36	4	2	1	4	4	4	1	1	3	2	1	4	6	2	1	1	2	2	1	1	2	2	1	1	3	3	5	1	0
36347	1	36	5	1	1	2	4	4	1	2	3	3	2	3	4	1	1	1	2	2	1	1	3	1	1	1	3	2	4	1	0
36348	2	36	4	2	2	5	5	2	1	1	2	1	2	3	5	3	1	1	2	2	1	1	3	2	2	1	2	2	5	1	1
36349	1	36	6	4	3	1	5	1	1	1	2	2	1	3	4	2	1	1	2	2	1	1	3	1	1	1	3	3	6	0	0
36350	2	36	4	3	1	1	5	1	1	4	5	2	1	4	6	2	1	1	2	1	2	2	3	1	1	1	3	2	4	1	0
36351	1	36	5	5	1	3	5	1	1	1	4	2	1	3	5	1	2	1	2	2	1	1	3	2	1	1	1	2	7	1	0
36352	2	36	6	1	1	1	1	6	1	1	1	2	1	4	6	1	2	1	2	2	1	1	1	4	1	1	4	2	1	1	1
36353	1	36	6	1	1	2	3	2	1	2	2	1	2	3	4	1	1	1	1	1	1	2	3	2	1	1	3	3	4	0	0
36354	2	36	5	6	4	3	4	1	1	3	1	1	1	3	6	1	1	1	2	2	1	1	3	2	1	1	2	4	6	1	0
36355	1	36	6	1	2	2	4	1	1	2	2	2	1	2	6	1	2	1	3	1	1	1	2	2	2	1	2	3	5	1	0
36356	2	36	4	1	1	2	4	2	1	3	1	1	2	4	2	1	2	2	2	1	1	1	1	2	3	1	4	3	5	1	0
36357	1	36	4	3	2	3	4	4	3	2	2	2	1	2	2	2	1	1	2	2	2	2	3	4	3	1	3	3	7	1	0
36358	2	36	1	1	1	1	1	1	1	3	1	1	1	3	3	1	1	1	2	2	1	1	3	4	1	2	3	2	3	0	0
36359	1	36	3	5	2	4	5	4	2	4	4	4	1	4	4	2	1	1	2	2	1	1	1	2	2	1	3	2	5	1	0
36360	2	36	2	1	1	1	1	1	1	1	1	1	1	3	1	1	1	1	2	2	1	1	2	2	2	3	2	3	7	1	0
50001	1	50	3	1	1	1	1	1	4	2	2	1	1	1	1	1	1	1	2	2	1	1	2	2	1	1	1	4	5	1	1
50002	2	50	4	1	1	1	1	1	1	1	3	1	1	1	6	1	1	1	1	1	1	1	3	4	1	3	3	4	3	1	1
50003	1	50	2	1	1	1	5	1	1	1	1	1	1	2	6	1	2	3	1	1	1	1	4	2	1	2	1	1	7	1	1
50004	2	50	5	1	1	1	1	1	1	3	4	1	1	4	1	1	1	1	1	1	1	1	2	4	2	1	3	1	4	1	1
50005	1	50	1	1	1	1	3	1	1	2	5	1	1	3	6	1	1	1	1	1	1	1	3	4	1	1	3	4	7	1	1
50006	2	50	4	1	1	1	2	1	2	1	2	1	1	2	1	1	1	1	2	2	1	1	3	2	2	1	3	1	3	1	1
50007	1	50	4	1	1	1	2	1	1	2	2	1	1	1	2	1	1	4	2	2	1	1	3	2	2	3	3	2	1	1	1
50008	2	50	2	1	1	3	2	4	5	2	4	1	1	1	6	1	1	1	2	2	1	1	1	4	1	3	3	2	8	1	1
50009	1	50	5	1	1	1	1	1	1	2	1	1	1	2	6	1	3	4	2	2	1	1	3	2	1	3	2	2	6	1	1
50010	2	50	3	4	1	4	1	1	2	1	1	1	1	2	1	1	1	2	2	2	1	1	4	4	2	1	3	1	7	1	1
50011	1	50	4	1	1	1	1	1	6	2	4	2	1	1	6	1	1	1	2	2	3	1	2	4	1	2	1	2	1	1	1
50012	2	50	1	1	1	6	3	1	1	5	5	2	1	1	1	1	1	1	1	1	1	1	3	2	2	3	1	4	4	1	1
50013	1	50	4	3	1	4	1	1	6	3	5	3	1	1	6	1	2	1	1	1	1	1	3	4	2	2	1	1	7	1	1
50014	2	50	1	1	1	1	1	1	1	3	4	1	1	3	1	1	1	1	2	2	1	1	2	4	2	3	1	3	2	1	1
50015	1	50	5	4	1	2	2	1	2	1	2	1	1	1	4	1	1	1	2	2	1	1	1	2	1	3	1	2	6	1	1
50016	2	50	1	1	1	1	1	1	1	1	1	1	1	2	1	1	1	1	2	2	1	1	3	4	3	1	1	1	1	1	0
50017	1	50	4	1	1	1	1	1	1	5	4	1	1	1	6	1	1	1	1	1	1	1	3	4	1	2	3	2	5	1	1
50018	2	50	5	2	1	2	4	1	4	5	4	1	1	1	4	1	1	1	1	1	1	1	3	4	2	2	3	2	3	1	1
50019	1	50	2	1	1	1	1	1	1	2	4	1	1	1	1	1	1	1	3	2	3	1	1	2	1	2	3	2	2	1	0
50020	2	50	5	1	1	1	1	1	3	2	6	1	1	1	6	1	1	2	1	1	3	3	2	2	1	1	3	2	4	1	1
50021	1	50	2	2	1	1	4	1	1	2	3	1	1	1	2	1	1	1	2	2	1	1	1	4	1	3	3	2	4	1	1
50022	2	50	2	1	1	1	1	1	1	1	3	1	1	1	5	1	1	1	1	1	1	1	1	2	1	2	3	3	3	1	1
50023	1	50	5	1	1	1	1	1	4	1	4	1	1	1	1	1	1	1	1	1	1	1	2	2	2	1	1	1	2	1	1
50024	2	50	5	1	1	1	1	1	1	3	3	1	1	4	1	1	1	4	2	2	1	1	2	4	1	2	1	3	6	1	1
50025	1	50	3	1	1	1	1	1	3	3	5	1	2	1	5	1	1	1	2	2	1	2	1	4	1	1	2	1	1	1	1
50026	2	50	2	2	1	2	1	1	5	5	5	1	1	1	1	1	1	1	1	1	1	1	3	2	1	2	1	2	5	1	1
50027	1	50	2	1	1	1	1	1	3	1	4	1	1	2	6	1	1	1	2	2	3	3	1	4	1	1	3	2	2	1	1
50028	2	50	2	1	1	1	1	1	1	1	5	1	1	4	2	1	1	1	1	1	1	1	3	2	2	1	1	4	2	1	1
50029	1	50	3	1	1	2	5	1	1	1	4	2	1	4	1	1	1	1	2	2	1	1	2	4	2	4	1	1	2	1	1
50030	2	50	4	1	3	1	3	1	1	1	1	1	1	1	1	1	1	1	1	1	1	1	3	2	3	4	1	1	3	1	1
50031	1	50	2	1	1	1	2	1	1	2	3	1	1	2	1	1	1	1	2	2	1	1	2	4	3	3	3	2	6	1	0
50032	2	50	5	1	1	1	5	1	1	1	1	1	1	1	1	1	1	1	1	1	1	1	3	2	1	1	3	3	3	1	1
50033	1	50	4	4	1	2	2	1	2	1	4	1	1	4	1	1	1	1	3	3	3	1	4	6	4	4	4	1	2	1	1
50034	2	50	2	1	1	1	1	1	1	4	1	1	1	1	1	1	1	2	1	1	1	1	3	4	1	3	3	4	4	1	1
50035	1	50	1	1	1	1	1	1	2	2	3	1	1	3	6	1	1	1	2	2	1	1	3	4	1	1	2	4	7	1	1
50036	2	50	4	1	1	1	4	1	1	1	1	1	1	3	1	1	2	3	2	3	1	1	1	2	1	3	3	2	4	1	1
50037	1	50	3	4	1	2	5	1	1	3	5	1	1	1	1	1	1	4	1	1	1	1	3	4	1	2	3	1	5	1	0
50038	2	50	4	2	1	1	1	1	1	2	3	1	1	3	5	1	1	1	1	1	1	1	3	2	1	1	1	3	3	1	1
50039	2	50	3	4	1	2	1	1	5	4	5	1	1	1	6	1	1	4	1	1	1	1	2	4	1	2	3	1	1	1	1
50040	2	50	3	1	1	1	1	1	1	4	1	1	1	1	6	1	1	1	1	1	1	1	2	4	1	2	1	4	5	1	1
50041	1	50	1	2	2	1	1	1	1	1	1	1	1	4	5	1	1	1	2	2	1	1	3	4	2	1	3	2	4	1	1
50042	2	50	3	1	1	1	1	1	1	2	4	1	1	2	1	1	1	1	3	3	1	1	1	2	2	2	1	1	4	1	1
50043	1	50	1	1	1	1	1	1	1	1	2	1	1	1	1	1	1	1	2	2	1	1	1	4	2	1	1	2	5	1	1
50044	2	50	1	1	1	1	1	1	1	2	3	1	1	4	1	1	1	1	1	1	1	1	3	2	1	1	3	2	6	1	1
50045	1	50	5	1	1	2	4	4	4	1	3	3	1	4	4	3	1	1	1	2	2	1	3	4	1	1	1	2	6	1	1
50046	2	50	4	1	1	2	4	1	6	3	5	1	1	1	5	1	1	1	1	1	1	1	2	4	1	3	1	4	3	1	1
50047	1	50	5	5	1	1	5	1	1	1	3	3	1	1	4	3	1	1	2	2	2	1	3	4	1	1	1	2	4	1	1
50048	2	50	6	1	1	1	6	1	1	1	1	1	1	1	4	1	1	3	1	1	1	1	2	2	1	3	2	2	4	1	1
50049	1	50	3	1	1	1	5	1	1	4	5	1	1	1	6	1	1	1	1	1	1	1	3	2	2	3	2	1	3	1	1
50050	2	50	4	1	1	1	2	1	1	1	3	1	1	2	1	1	1	1	3	3	1	1	2	2	2	4	2	2	6	1	1
50051	1	50	5	1	1	1	5	1	1	1	5	1	1	1	4	1	1	1	1	1	1	1	1	4	2	1	2	2	3	1	1
50052	2	50	4	2	4	2	1	1	1	2	3	1	1	2	5	1	1	1	1	1	1	1	2	2	1	1	3	3	5	1	1
50053	1	50	5	1	1	1	1	1	1	1	5	1	1	1	1	1	1	1	1	1	3	3	3	2	1	3	3	1	4	1	1
50054	2	50	1	1	1	1	1	1	1	4	2	1	1	2	1	1	1	1	2	2	1	1	3	4	2	2	1	1	4	1	1
50055	1	50	4	1	1	1	2	1	1	1	5	1	1	1	1	1	1	1	1	1	1	1	3	2	1	1	2	1	4	1	1
50056	2	50	3	1	1	1	2	1	1	2	4	1	1	1	6	1	1	1	1	1	1	1	1	2	2	2	1	4	5	1	1
50057	1	50	4	4	1	1	1	2	3	3	2	2	1	2	3	1	1	1	2	2	1	1	2	4	1	1	3	2	5	1	1
50058	2	50	2	1	1	1	2	1	1	2	5	1	1	1	5	1	1	4	1	1	1	1	1	4	2	3	2	1	2	1	1
50059	1	50	3	3	3	1	1	2	5	2	4	3	2	3	5	2	1	1	1	1	4	4	2	4	1	3	2	3	1	1	1
50060	2	50	5	1	1	1	5	1	1	1	2	1	1	4	6	1	1	1	3	2	3	1	3	2	2	3	3	1	5	1	1
50061	2	50	1	1	1	1	1	1	1	2	2	1	1	3	6	1	1	1	2	2	1	1	3	4	1	3	3	3	5	1	1
50062	2	50	4	1	1	1	1	1	1	1	5	1	1	1	1	1	1	1	3	3	1	1	2	2	1	3	3	3	6	1	0
50063	1	50	1	1	1	1	3	1	6	3	6	1	1	1	1	1	1	1	1	1	1	1	3	4	3	4	1	1	2	1	1
50064	2	50	1	1	1	1	1	1	1	2	2	1	1	2	1	1	1	1	1	1	1	1	3	1	1	3	3	2	2	1	1
50065	1	50	4	1	1	2	5	1	4	1	5	1	1	2	6	1	2	4	2	2	1	1	3	2	2	1	3	3	4	1	1
50066	2	50	4	4	1	1	1	1	1	2	3	2	1	4	6	2	2	2	2	2	2	4	1	4	1	1	3	1	5	1	1
50067	1	50	1	1	1	1	1	1	1	1	3	1	1	4	6	1	1	1	2	2	1	1	1	4	2	2	1	3	4	1	1
50068	2	50	5	1	1	1	3	1	1	2	3	1	1	1	2	1	1	1	1	1	1	1	1	2	2	1	1	2	1	1	1
50069	1	50	2	1	1	1	2	1	1	2	5	1	1	1	1	1	1	1	1	1	1	1	1	4	1	1	3	2	1	1	1
50070	2	50	4	1	1	1	2	2	2	2	3	1	1	1	4	1	1	1	1	1	1	1	3	4	3	3	1	2	5	1	1
50071	1	50	5	1	1	1	5	1	1	1	1	1	1	3	1	1	1	1	1	1	1	1	1	2	2	2	2	3	3	1	1
50072	2	50	4	3	1	1	1	1	1	1	6	2	1	4	1	1	1	1	2	2	3	4	3	4	2	2	1	2	3	1	1
50073	1	50	1	1	1	1	1	1	4	2	5	1	1	1	1	1	1	1	1	1	1	1	3	4	2	3	3	1	2	1	1
50074	2	50	1	1	1	1	2	1	1	2	2	1	1	2	1	1	3	1	1	1	3	1	1	2	2	1	2	1	5	1	1
50075	1	50	3	1	1	1	1	1	5	1	2	1	1	3	1	1	1	1	3	3	1	1	2	4	1	2	3	1	4	1	1
50076	2	50	4	1	1	1	4	1	1	1	5	1	1	1	1	1	1	1	1	1	1	1	2	2	3	4	2	1	2	1	1
50077	1	50	5	3	1	1	4	1	1	1	5	1	1	3	1	1	1	4	3	1	1	1	3	2	1	3	3	1	4	1	1
50078	2	50	5	1	1	4	4	1	1	1	4	1	1	1	6	1	1	1	1	1	1	1	3	2	2	1	3	3	2	1	1
50079	1	50	6	1	1	1	6	1	1	1	5	1	1	1	5	1	1	1	2	2	1	1	1	1	1	1	2	4	5	1	1
50080	2	50	5	5	5	5	5	1	1	4	5	1	1	1	1	1	4	1	1	1	1	1	1	2	2	1	3	4	6	1	1
50081	1	50	1	1	1	1	1	1	1	1	1	1	1	1	1	1	1	1	1	1	1	1	3	2	2	3	2	3	4	1	1
50082	2	50	1	1	1	1	1	1	1	1	4	1	1	1	1	1	1	1	1	1	2	1	3	2	2	1	2	2	3	1	1
50083	1	50	2	1	1	4	5	1	1	4	3	1	1	2	1	1	1	1	2	2	1	1	2	4	3	3	1	3	4	1	1
50084	2	50	4	1	1	1	1	1	1	1	3	1	1	3	1	1	1	4	1	1	1	1	2	4	2	1	3	1	2	1	1
50085	1	50	1	1	1	1	1	1	1	1	1	3	1	3	1	1	2	2	2	2	1	1	2	2	2	3	2	2	5	1	1
50086	2	50	4	1	1	1	1	1	1	2	5	1	1	1	1	1	1	1	1	3	1	1	1	2	2	1	3	2	6	1	1
50087	1	50	5	1	1	1	1	1	6	1	6	1	1	1	6	1	1	1	1	1	1	1	2	2	2	3	2	1	5	1	1
50088	2	50	4	1	1	1	2	1	1	6	5	1	1	1	1	1	1	1	1	1	1	1	2	2	1	1	3	4	1	1	1
50089	1	50	5	1	1	1	4	1	1	3	5	1	1	1	1	1	1	4	1	1	1	3	3	2	1	3	1	1	5	1	1
50090	2	50	3	1	1	1	5	1	1	1	5	1	1	1	1	1	1	1	1	1	1	1	1	2	2	1	3	1	7	1	1
50091	1	50	2	1	1	1	2	1	2	3	5	1	1	1	5	1	1	1	2	2	1	1	3	4	1	2	2	3	5	1	1
50092	2	50	4	1	1	1	1	1	1	2	4	1	1	1	4	1	1	1	1	1	1	1	3	2	2	1	3	4	5	1	1
50093	1	50	4	1	1	1	1	1	4	3	2	3	2	1	4	1	1	1	1	1	1	1	2	2	2	3	3	1	5	1	1
50094	2	50	4	2	1	1	5	1	1	1	6	1	1	1	1	1	1	1	1	1	1	3	1	2	1	3	2	3	3	1	1
50095	1	50	2	1	1	1	1	2	5	2	2	1	1	2	6	2	1	1	2	2	1	1	1	4	2	1	3	1	6	1	1
50096	2	50	4	1	1	1	2	1	1	2	4	1	1	1	6	1	4	1	2	2	1	1	1	2	1	3	1	1	5	1	1
50097	1	50	3	3	1	3	1	1	5	1	4	4	1	3	6	1	1	1	1	1	1	1	3	2	1	1	3	3	2	1	1
50098	2	50	2	1	1	1	1	1	1	1	3	1	1	1	1	1	1	1	2	2	1	1	3	2	2	4	1	1	5	1	1
50099	1	50	5	1	1	1	1	1	5	2	4	1	1	1	4	1	1	1	1	1	1	1	2	2	3	1	3	2	6	1	1
50100	2	50	4	1	1	1	4	1	1	1	4	1	1	1	1	1	2	1	2	2	1	1	2	2	1	3	1	4	3	1	1
50101	1	50	4	1	1	1	1	1	1	4	5	1	1	1	6	1	1	4	1	1	1	1	1	2	2	1	3	4	6	1	1
50102	2	50	4	1	4	1	2	1	1	1	4	2	1	3	6	1	1	1	3	1	3	1	1	4	2	1	3	1	2	1	1
50103	1	50	4	1	1	1	1	1	1	1	5	1	1	1	4	1	1	1	1	1	1	1	2	4	3	2	1	1	3	1	1
50104	2	50	5	1	1	1	5	1	1	2	5	3	1	1	1	1	1	2	2	2	1	1	2	2	2	3	3	2	5	1	1
50105	2	50	5	1	1	1	2	1	4	2	4	1	1	1	1	1	1	3	1	1	1	1	3	3	3	3	1	3	4	1	1
50106	1	50	5	3	1	3	4	4	1	4	1	2	1	3	4	2	1	1	2	2	3	1	3	2	2	3	2	2	3	1	1
50107	2	50	4	1	1	1	2	1	5	1	5	1	1	1	6	1	1	1	2	2	1	1	3	4	1	3	1	1	4	1	1
50108	1	50	2	1	1	1	1	1	1	2	2	1	1	2	1	1	1	1	2	2	1	1	2	2	1	1	3	2	5	1	1
50109	2	50	5	1	1	1	1	5	5	1	4	1	1	1	6	1	1	3	2	2	1	1	3	2	2	1	3	4	4	1	1
50110	2	50	4	1	1	4	1	5	1	1	4	2	1	4	1	1	1	1	2	2	1	1	2	2	2	4	2	2	6	1	1
50111	1	50	4	6	1	6	1	4	6	5	6	4	1	1	6	1	1	1	1	1	1	1	1	4	3	1	1	2	5	1	1
50112	2	50	6	1	1	1	5	1	1	4	4	4	1	4	1	1	2	1	3	1	1	1	3	2	2	3	2	1	5	1	1
50113	1	50	1	1	1	1	1	1	1	1	1	1	1	2	1	1	1	1	2	2	1	1	3	4	2	3	1	1	3	1	1
50114	2	50	5	1	1	3	1	1	1	3	5	2	1	4	1	1	1	1	2	2	1	1	1	2	3	1	3	2	4	1	1
50115	1	50	2	1	2	3	1	2	3	3	3	2	1	3	6	1	1	1	2	2	1	2	3	2	2	1	2	4	5	1	1
50116	2	50	5	1	1	1	1	4	1	1	4	1	1	1	1	1	1	1	2	2	1	1	3	2	2	1	3	4	2	1	1
50117	1	50	4	1	1	1	1	1	1	1	5	1	1	1	6	1	1	4	2	2	1	1	3	2	1	1	3	2	5	1	1
50118	1	50	3	1	1	1	5	1	1	4	5	1	1	1	1	1	4	1	2	2	1	1	3	2	1	1	1	3	1	1	1
50119	1	50	5	1	1	1	1	1	4	2	2	3	1	2	1	1	1	1	2	3	1	1	2	4	1	4	2	4	3	1	1
50120	2	50	4	1	1	1	1	1	1	1	5	1	1	3	1	1	4	1	2	2	2	2	1	2	1	1	2	1	2	1	1
50121	1	50	3	3	4	1	1	1	1	1	6	1	1	1	6	1	1	1	2	2	1	1	2	2	3	1	3	2	6	1	1
50122	2	50	2	1	1	1	1	1	1	1	5	1	1	1	1	1	1	1	2	2	1	1	1	2	3	3	1	1	3	1	1
50123	1	50	6	1	1	4	2	1	1	6	6	1	1	3	4	1	1	1	2	2	1	1	1	4	1	3	3	3	1	1	1
50124	2	50	5	2	1	1	2	1	1	1	4	1	1	1	1	1	1	1	2	2	2	3	3	2	2	4	1	1	5	1	1
50125	1	50	3	1	1	1	1	1	4	3	2	1	1	1	2	1	4	4	3	1	1	1	1	4	2	3	2	1	5	1	1
50126	2	50	4	1	1	1	1	1	3	3	1	1	1	2	1	1	1	1	2	2	1	1	1	2	1	3	3	3	5	1	1
50127	1	50	4	5	1	1	1	1	1	1	4	1	1	4	1	1	1	1	1	1	1	1	3	2	2	2	3	1	3	1	1
50128	2	50	3	2	1	1	1	1	1	2	4	2	1	4	4	1	1	1	1	1	1	1	2	4	2	3	1	3	4	1	1
50129	1	50	2	1	1	1	2	2	5	3	5	1	1	1	5	1	1	1	2	2	1	1	3	4	2	1	1	4	3	1	1
50130	2	50	5	1	1	1	5	1	1	3	5	1	1	2	2	1	1	1	2	2	1	1	2	2	1	3	2	3	5	1	1
50131	1	50	3	1	1	1	1	1	1	1	5	1	1	4	6	1	1	1	1	1	1	1	1	4	3	1	3	3	5	1	1
50132	2	50	4	1	1	1	3	1	1	5	6	1	1	1	1	1	1	4	2	2	1	1	2	4	1	1	3	2	5	1	1
50133	1	50	4	1	1	1	1	1	5	2	4	1	1	1	5	1	1	4	2	2	1	1	1	2	2	3	2	1	3	1	1
50134	1	50	1	1	1	1	1	1	1	1	5	1	1	3	5	1	1	1	2	2	1	1	1	2	1	1	3	1	2	1	1
50135	1	50	1	1	1	1	1	1	1	1	4	1	1	1	6	1	1	1	2	2	1	1	3	4	1	1	3	4	4	1	1
50136	2	50	3	1	1	2	3	1	1	2	5	1	1	1	1	1	1	4	2	2	1	1	2	2	1	3	1	3	5	1	1
50137	1	50	1	1	1	1	1	1	1	1	5	1	1	1	5	1	1	1	3	1	1	1	3	4	1	1	3	2	1	1	1
50138	2	50	3	4	1	4	1	1	1	2	5	1	1	1	1	1	1	4	2	2	1	1	2	4	1	1	1	4	4	1	1
50139	1	50	1	1	1	1	5	1	1	1	5	4	1	2	1	1	1	4	2	2	1	1	3	4	2	1	3	1	3	1	1
50140	2	50	1	1	1	1	1	1	1	1	2	1	1	2	1	1	1	1	2	2	1	1	3	4	2	3	1	1	3	1	1
50141	1	50	3	1	1	1	2	1	1	1	5	1	1	1	5	1	1	1	2	2	1	2	2	2	1	1	2	4	4	1	1
50142	2	50	4	1	1	1	1	1	1	4	5	3	1	2	1	1	1	1	1	1	1	1	3	4	2	1	1	1	5	1	1
50143	1	50	3	1	1	1	1	1	1	1	3	1	1	2	6	1	1	1	2	2	1	1	2	2	2	1	1	1	3	1	1
50144	2	50	4	4	1	1	1	1	1	2	5	1	1	2	1	1	1	4	2	2	1	1	3	2	1	1	3	3	5	1	1
50145	1	50	4	1	1	1	1	1	1	2	4	1	1	2	1	1	1	1	2	2	1	1	3	2	2	3	3	2	4	1	1
50146	2	50	3	1	1	1	1	1	1	1	2	1	1	1	1	1	1	1	1	1	1	1	1	2	1	1	3	3	5	1	1
50147	1	50	5	1	1	1	1	1	1	6	6	1	1	3	4	1	1	1	1	2	1	1	4	4	2	3	3	2	4	1	1
50148	2	50	1	1	1	1	1	1	1	2	5	1	1	1	2	1	1	4	2	2	1	1	2	4	2	3	3	1	2	1	1
50149	1	50	5	1	1	1	1	1	1	1	5	1	1	2	6	1	2	2	3	3	3	3	3	4	3	2	3	2	3	1	1
50150	2	50	5	1	1	2	2	2	4	2	5	2	1	2	2	1	2	2	2	1	3	1	1	2	2	4	2	2	1	1	1
50151	1	50	1	1	1	1	1	1	5	2	2	1	1	1	1	1	1	1	2	2	1	1	1	4	2	2	1	3	6	1	1
50152	2	50	1	1	1	1	1	1	1	2	4	1	1	2	1	1	1	1	1	2	1	1	3	2	2	1	1	1	5	1	1
50153	1	50	5	1	1	1	5	1	1	1	4	1	1	1	1	1	1	1	2	2	1	1	3	2	1	3	2	4	8	1	1
50154	2	50	1	1	1	1	1	1	1	1	1	1	1	1	5	1	1	1	2	3	1	1	2	2	2	3	2	1	4	1	1
50155	1	50	4	1	1	1	1	1	1	1	3	1	1	1	1	1	1	1	2	3	1	1	3	4	3	4	3	1	3	1	1
50156	2	50	3	1	1	1	1	1	1	3	4	1	1	1	5	1	1	1	2	2	1	2	2	1	3	1	3	4	4	1	1
50157	1	50	4	4	1	4	1	1	4	3	5	1	1	1	1	2	1	1	2	2	1	1	3	2	3	2	3	4	5	1	1
50158	2	50	5	2	1	1	1	1	1	5	5	1	1	2	1	1	1	1	2	2	3	1	3	4	2	2	3	2	3	1	1
50159	1	50	4	1	1	3	3	5	3	2	6	1	1	1	3	1	1	1	2	2	1	1	2	4	1	3	3	3	5	1	1
50160	2	50	1	1	1	1	1	1	1	1	2	1	1	2	1	2	2	4	2	2	1	1	2	2	3	3	1	1	4	1	1
50161	1	50	2	1	1	1	2	1	1	2	5	1	1	1	5	1	1	4	2	2	1	1	3	4	1	1	3	1	7	1	1
50162	2	50	2	1	1	1	1	1	1	2	4	1	1	1	1	1	1	1	2	2	1	1	1	4	3	1	3	1	2	1	1
50163	1	50	2	1	1	1	1	1	2	2	4	1	1	1	1	1	1	4	1	1	1	1	3	2	3	3	3	1	3	1	1
50164	2	50	1	1	1	1	1	1	1	1	1	1	1	1	1	1	1	1	2	2	1	1	3	4	3	1	2	1	5	1	1
50165	1	50	5	1	1	1	5	1	5	1	4	1	1	2	6	1	1	1	2	2	1	1	3	2	1	4	3	1	4	1	1
50166	2	50	1	1	1	1	1	1	1	2	3	2	1	2	1	1	1	1	2	1	1	1	3	4	2	3	1	3	5	1	1
50167	1	50	4	1	1	1	1	1	4	1	4	1	1	3	5	1	1	1	3	1	3	3	3	4	2	3	2	1	5	1	1
50168	2	50	3	1	1	1	5	1	1	2	5	1	1	1	1	1	4	2	2	2	1	1	2	4	3	1	1	4	3	1	1
50169	1	50	5	1	1	1	5	5	6	5	5	1	1	1	6	1	4	1	1	2	1	1	1	2	2	2	2	1	2	1	1
50170	2	50	2	1	1	1	1	1	1	3	5	1	1	1	1	1	2	4	2	2	1	1	2	4	2	1	1	2	5	1	1
50171	1	50	4	2	1	1	1	1	1	4	5	1	1	1	1	1	1	4	1	1	1	1	2	2	2	3	3	3	5	1	1
50172	2	50	2	1	1	1	1	1	1	1	1	1	1	4	1	1	1	4	1	1	1	1	2	2	3	1	3	1	4	1	1
50173	1	50	2	1	1	1	3	1	2	3	1	1	3	1	1	1	1	1	3	2	1	3	3	2	2	2	3	1	5	1	1
50174	2	50	4	1	1	1	1	1	1	1	2	1	1	1	6	1	1	4	3	1	1	1	3	2	1	1	2	4	5	1	1
50175	1	50	2	1	1	1	1	1	1	1	1	1	1	4	4	1	2	1	3	3	1	1	2	2	1	4	3	1	2	1	1
50176	2	50	4	1	1	1	6	1	5	1	3	1	1	1	6	1	1	1	2	2	1	1	1	2	2	3	2	1	1	1	1
50177	1	50	1	1	1	1	1	1	1	1	4	1	1	3	6	1	2	1	2	1	2	1	3	4	1	3	3	1	5	1	1
50178	2	50	4	1	1	1	1	1	1	2	5	1	1	2	1	1	1	1	2	2	1	1	2	4	1	3	3	4	1	1	1
50179	1	50	6	6	6	6	6	6	1	1	1	3	1	1	2	3	1	1	3	3	2	2	3	2	1	1	1	2	5	1	0
50180	2	50	5	1	1	1	4	6	1	5	4	2	1	1	1	1	1	1	2	2	1	1	2	2	2	3	3	2	3	1	1
50181	1	50	6	1	1	1	6	1	1	2	6	1	1	1	1	1	3	1	3	2	1	1	3	2	3	3	2	3	3	1	1
50182	2	50	4	1	1	1	4	1	1	3	4	1	1	2	1	1	1	1	2	2	1	1	2	2	1	2	3	2	4	1	1
50183	1	50	1	1	1	1	1	1	6	2	6	1	1	1	6	1	1	1	2	2	1	1	1	4	3	2	1	3	5	1	1
50184	2	50	4	1	1	1	1	1	1	1	4	1	1	1	1	1	2	1	2	2	1	1	2	4	2	4	3	1	5	1	1
50185	1	50	5	1	1	1	1	1	6	1	5	1	1	1	6	1	1	4	1	1	1	1	4	2	2	2	2	4	6	1	1
50186	2	50	1	1	1	3	1	1	1	1	3	1	1	2	1	1	1	1	2	2	1	1	3	3	1	1	3	1	1	1	1
50187	1	50	2	1	1	1	1	1	1	2	5	1	1	1	1	1	1	1	2	2	1	2	2	2	1	1	2	1	3	1	1
50188	2	50	5	1	1	1	4	1	1	1	6	1	1	2	1	1	1	3	2	2	1	1	2	2	2	1	3	3	6	1	1
50189	1	50	5	1	1	1	2	3	1	1	1	1	1	1	1	1	1	4	1	1	1	1	3	2	1	3	1	1	4	1	1
50190	2	50	3	1	1	1	2	1	1	3	5	1	1	1	1	1	1	1	2	2	1	1	2	4	1	3	3	2	2	1	1
50191	1	50	1	1	1	1	1	2	2	1	5	1	1	1	5	1	1	1	2	2	1	1	3	2	2	2	3	3	6	1	1
50192	2	50	5	1	1	1	2	1	1	1	5	1	1	2	2	1	2	1	1	1	1	1	3	2	3	4	3	4	5	1	1
50193	1	50	2	3	1	3	1	1	4	2	5	1	1	2	1	1	1	1	2	2	1	1	3	4	1	2	3	1	5	1	1
50194	2	50	4	1	1	1	1	1	1	1	5	1	1	1	4	1	1	1	2	2	1	1	1	2	2	3	3	3	3	1	1
50195	1	50	5	5	5	5	5	5	5	5	5	3	3	4	6	1	1	1	1	1	1	1	3	2	2	3	3	2	4	1	1
50196	2	50	2	1	1	1	1	1	1	1	2	1	1	3	6	1	1	1	2	2	1	1	1	4	2	4	3	2	5	1	1
50197	1	50	4	1	1	1	2	1	1	1	5	1	1	1	6	1	1	2	2	2	1	1	1	2	2	2	3	3	5	1	1
50198	2	50	3	1	1	1	1	1	1	3	1	1	1	1	1	1	1	1	2	2	1	1	1	4	1	1	3	1	3	1	1
50199	1	50	4	4	3	5	1	1	5	3	5	4	1	3	6	1	1	4	2	2	1	1	1	4	1	3	1	3	5	1	1
50200	2	50	3	1	1	1	1	1	1	4	4	1	1	1	1	1	1	2	2	2	1	1	3	4	2	1	1	1	5	1	1
50201	1	50	4	1	1	1	1	1	1	1	1	1	1	1	1	1	2	1	2	2	1	1	3	4	1	2	3	2	5	1	1
50202	2	50	4	3	1	3	2	1	1	4	5	1	1	1	2	1	1	1	2	2	1	1	1	4	1	1	1	4	5	1	1
50203	1	50	4	1	1	1	1	1	4	3	5	1	1	1	5	1	2	4	2	2	1	1	2	2	2	3	3	2	5	1	1
50204	2	50	3	1	1	1	2	1	1	1	1	1	1	1	1	1	1	1	2	2	1	1	2	4	1	1	3	1	3	1	1
50205	1	50	2	1	2	2	2	1	6	6	6	1	1	4	6	1	1	1	1	1	3	3	1	4	3	3	3	2	2	1	1
50206	2	50	4	1	1	1	2	1	1	2	5	1	1	2	2	1	3	1	1	1	1	1	3	2	1	1	3	1	6	1	1
50207	1	50	4	4	1	1	4	1	3	3	3	1	1	1	5	1	1	1	2	2	1	1	2	2	1	1	1	3	6	1	1
50208	2	50	4	1	1	12	1	1	2	5	1	1	1	1	2	1	1	4	2	2	1	1	3	4	1	1	3	4	1	1	1
50209	1	50	4	1	1	1	1	1	2	2	5	1	1	2	6	1	1	2	2	2	1	1	2	2	2	3	3	3	5	1	1
50210	2	50	4	1	1	1	1	1	2	2	5	1	1	2	6	1	1	2	2	2	1	1	3	2	2	3	3	3	6	1	1
50211	1	50	4	1	1	4	1	1	1	6	6	2	1	1	6	1	1	1	3	3	1	1	3	2	2	3	3	4	4	1	1
50212	2	50	4	2	1	1	4	2	1	4	4	1	1	4	5	1	1	2	3	2	4	1	3	6	4	3	3	1	4	1	1
50213	1	50	3	1	1	1	1	1	2	1	2	1	1	2	2	1	3	4	3	3	1	1	2	2	2	4	3	2	5	1	1
50214	2	50	5	1	1	1	5	1	1	3	4	3	1	3	1	1	1	1	3	3	2	1	2	3	2	3	2	2	5	1	1
50215	1	50	5	1	1	1	5	1	1	1	1	1	1	3	1	1	1	1	1	1	1	1	3	4	2	1	3	1	4	1	1
50216	2	50	3	1	1	1	3	1	1	1	1	1	1	4	5	1	1	1	1	2	1	1	2	4	3	1	2	1	4	1	1
50217	1	50	3	2	1	2	1	1	5	3	5	1	1	1	5	1	1	1	2	2	1	1	1	4	1	2	3	4	1	1	1
50218	2	50	5	1	1	1	3	1	1	1	3	1	1	2	1	1	1	1	2	2	2	1	3	2	3	1	3	1	4	1	1
50219	1	50	1	1	1	1	2	1	1	2	4	2	1	2	6	1	1	3	1	2	1	1	2	4	3	3	3	3	3	1	1
50220	2	50	6	6	6	1	6	1	1	6	1	1	1	2	2	1	1	3	2	2	3	1	2	2	2	2	2	3	1	1	1
50221	1	50	5	1	1	1	1	1	1	1	3	1	1	1	5	1	1	1	2	2	1	1	1	2	2	3	2	1	4	1	1
50222	2	50	4	1	1	1	1	1	1	1	1	1	1	2	6	1	2	1	1	2	1	1	2	2	2	1	3	3	6	1	1
50223	1	50	4	1	1	1	2	1	2	2	3	1	1	1	3	1	1	2	2	2	1	1	3	3	3	3	1	2	3	1	1
50224	2	50	4	1	1	1	4	1	1	2	2	1	1	1	1	1	1	1	2	2	1	1	2	3	1	3	3	2	2	1	1
50225	1	50	3	1	1	1	3	3	5	5	5	1	1	1	5	1	1	2	2	2	1	1	3	2	3	2	1	1	4	1	1
50226	2	50	5	4	5	3	5	3	3	3	5	1	3	1	1	1	4	1	2	2	1	2	3	2	1	3	1	4	5	1	1
50227	1	50	4	1	1	1	2	1	2	1	3	1	1	1	5	1	1	4	1	1	1	1	1	2	3	2	3	1	5	1	1
50228	2	50	6	6	1	1	1	1	1	1	1	3	1	4	6	1	1	4	2	2	1	1	1	2	1	1	3	2	4	1	1
50229	1	50	1	1	1	1	1	1	1	1	6	1	1	1	5	1	1	1	1	1	1	1	2	4	2	4	1	1	4	1	1
50230	2	50	2	1	1	1	1	1	1	1	3	4	1	2	4	1	1	1	2	1	1	1	3	2	2	1	3	1	5	1	1
50231	1	50	3	1	1	1	1	1	3	1	3	1	1	1	4	1	1	1	1	2	3	1	1	2	2	3	2	1	2	1	1
50232	2	50	6	6	1	6	1	1	6	1	1	4	1	1	6	1	1	1	1	1	1	1	2	4	2	2	3	1	2	1	1
50233	1	50	4	1	1	1	3	1	1	2	5	1	1	2	2	1	1	1	2	2	1	1	3	4	1	1	1	1	4	1	1
50234	2	50	5	2	1	1	5	1	1	2	2	2	1	1	1	1	1	1	1	1	1	1	3	2	2	3	3	2	4	1	1
50235	1	50	2	1	1	1	1	1	1	1	5	1	1	3	1	1	1	1	2	2	1	1	1	2	1	4	3	2	4	1	1
50236	2	50	6	1	1	1	6	1	1	1	1	4	1	1	4	1	1	1	1	1	1	1	3	2	2	3	3	2	3	1	1
50237	1	50	6	1	1	1	5	1	1	1	2	1	1	3	1	1	1	1	1	1	1	1	1	2	1	2	3	1	7	1	1
50238	2	50	4	1	1	2	1	1	1	2	5	1	1	2	2	1	1	1	1	2	1	1	1	2	1	4	1	2	4	1	1
50239	1	50	3	1	1	1	4	1	1	1	4	1	1	1	1	1	1	1	2	2	1	1	3	2	1	1	3	3	5	1	1
50240	2	50	5	1	1	1	1	1	1	1	5	1	1	1	1	1	1	1	3	1	1	1	3	2	3	1	3	2	5	1	1
50241	1	50	3	1	1	1	1	1	1	2	2	1	1	1	6	1	1	1	2	2	1	1	4	2	1	3	3	2	3	1	1
50242	2	50	5	1	1	1	5	2	1	5	5	1	1	1	5	1	1	4	2	2	1	1	2	2	2	1	3	2	5	1	1
50243	1	50	1	1	1	1	1	1	1	6	6	1	1	1	2	2	1	1	1	1	1	1	3	2	2	3	3	2	6	1	1
50244	2	50	1	1	1	1	1	1	1	6	6	3	1	1	6	1	1	3	2	2	1	1	2	4	2	1	1	3	3	1	1
50245	1	50	3	1	1	1	1	1	1	2	1	1	1	1	1	1	1	4	2	2	1	1	2	4	1	2	3	3	5	1	1
50246	2	50	6	2	1	2	5	1	2	2	3	1	1	2	6	1	1	1	2	2	1	1	2	4	1	3	1	4	6	1	1
50247	1	50	1	2	1	1	1	1	1	1	1	1	1	3	5	2	1	1	2	2	1	1	1	1	2	1	3	4	5	1	1
50248	2	50	5	5	1	1	5	1	1	4	5	1	3	1	5	1	3	4	1	1	1	1	3	2	1	1	3	4	5	1	1
50249	1	50	5	1	1	1	1	1	1	2	5	1	1	3	1	1	1	1	2	2	1	1	2	4	3	3	3	1	6	1	1
50250	2	50	3	4	1	1	5	1	2	5	5	1	1	4	1	1	1	4	1	3	1	1	1	2	2	4	1	1	3	1	1
50251	1	50	3	1	1	1	1	1	1	1	5	1	1	1	1	1	1	1	2	2	2	1	2	2	2	1	3	4	2	1	1
50252	2	50	5	2	1	1	6	1	1	1	4	3	1	4	6	1	1	1	2	2	1	1	1	4	2	3	3	2	5	1	1
50253	1	50	3	1	1	1	2	1	2	2	4	1	1	1	6	1	1	1	2	2	1	1	3	4	1	1	3	2	5	1	1
50254	2	50	1	1	1	2	1	1	1	2	4	1	1	1	6	1	1	1	1	1	1	1	4	4	2	3	1	2	4	1	1
50255	1	50	4	3	1	1	2	1	3	1	6	1	1	2	1	1	1	4	2	2	1	1	3	4	2	1	2	3	5	1	1
50256	2	50	5	1	1	1	3	1	2	1	5	1	1	3	6	1	2	4	3	2	1	1	1	2	1	1	3	2	4	1	1
50257	1	50	2	1	1	1	1	1	1	2	5	1	1	1	1	1	1	1	2	2	1	1	2	4	2	4	3	1	3	1	1
50258	2	50	4	1	1	1	1	1	1	1	5	1	1	1	6	1	1	1	1	1	1	3	2	2	2	1	1	2	5	1	1
50259	1	50	1	1	1	1	1	1	1	2	2	1	1	2	3	1	1	1	2	2	1	1	1	4	2	3	1	1	4	1	1
50260	2	50	5	3	1	3	3	1	5	3	4	1	1	1	1	1	1	1	2	2	1	1	3	2	2	3	3	1	4	1	1
50261	1	50	5	1	1	1	1	1	1	1	5	1	1	1	1	1	1	1	1	1	1	1	2	2	2	1	3	2	5	1	1
50262	2	50	4	1	1	1	1	1	1	1	4	1	1	2	1	1	1	1	2	2	1	1	1	2	1	4	1	1	2	1	1
50263	1	50	2	1	1	2	1	1	4	4	4	1	1	1	6	1	1	2	2	1	1	1	2	2	2	2	3	1	2	1	1
50264	2	50	1	1	1	1	1	1	1	3	5	1	1	1	1	1	1	1	2	2	1	1	2	4	2	4	1	1	5	1	1
50265	1	50	2	1	1	1	1	1	1	2	1	1	1	4	2	1	1	1	2	2	1	3	2	4	2	1	1	2	5	1	1
50266	2	50	5	1	5	1	1	1	1	1	5	4	1	1	3	1	1	1	3	1	3	1	1	1	2	1	4	1	8	1	1
50267	1	50	1	1	1	1	1	1	1	2	3	1	1	4	1	1	1	1	2	3	1	1	1	4	1	4	1	3	2	1	1
50268	2	50	3	3	1	1	2	1	1	3	5	1	1	1	1	1	1	1	2	2	1	1	3	4	2	4	3	2	6	1	1
50269	1	50	5	1	1	1	4	1	1	1	4	1	1	1	6	1	1	1	2	2	3	1	2	2	1	3	3	3	4	1	1
50270	2	50	5	1	1	1	5	5	1	3	5	1	1	1	5	1	1	1	2	2	1	1	2	4	1	1	3	3	4	1	1
50271	1	50	5	1	1	1	5	1	1	1	6	1	1	2	1	1	1	1	2	2	1	1	1	2	1	2	3	1	3	1	1
50272	2	50	3	1	1	1	1	1	1	1	3	3	1	4	1	1	1	1	2	2	1	1	1	4	1	3	3	2	1	1	1
50273	1	50	2	1	1	1	1	1	1	5	2	1	1	1	1	1	1	4	2	2	1	1	1	4	2	1	1	3	2	1	1
50274	2	50	3	1	1	1	1	1	1	3	3	1	1	3	1	1	1	1	3	2	1	1	2	2	1	1	1	4	6	1	1
50275	1	50	5	1	1	1	1	1	1	1	1	1	1	1	6	2	2	1	2	2	1	1	2	1	1	3	3	3	6	1	1
50276	2	50	5	1	1	1	5	1	1	4	5	1	1	4	5	1	4	2	1	1	1	1	4	2	2	3	3	1	6	1	1
50277	1	50	4	4	1	4	4	1	1	4	5	1	1	1	1	1	1	1	2	2	1	4	1	4	1	1	3	2	1	1	1
50278	2	50	2	1	1	1	1	1	5	1	5	1	1	1	1	1	1	1	2	2	1	1	3	4	2	1	1	2	1	1	1
50279	1	50	2	1	1	1	1	1	1	5	5	1	1	1	5	1	4	1	2	2	1	1	2	2	1	1	3	1	1	1	1
50280	2	50	6	1	1	1	4	1	2	2	4	1	1	1	1	1	1	1	2	2	1	1	1	2	1	3	3	3	5	1	1
50281	1	50	2	2	1	2	2	1	1	2	2	2	1	3	6	1	1	1	2	2	1	2	2	4	1	3	1	1	5	1	1
50282	2	50	4	1	1	1	1	1	1	2	5	1	1	2	1	1	4	1	2	2	1	1	3	2	2	1	3	2	4	1	1
50283	1	50	3	1	1	1	1	1	1	1	5	1	1	1	1	1	1	1	2	2	1	1	1	4	1	4	3	1	2	1	1
50284	2	50	5	1	1	1	4	1	1	1	4	1	1	1	4	1	3	1	1	1	1	1	4	4	1	2	3	2	3	1	1
50285	1	50	1	1	1	1	5	1	1	2	2	2	1	4	1	1	1	4	2	2	1	1	2	4	1	3	1	1	5	1	1
50286	2	50	5	1	1	1	3	3	1	2	3	1	1	1	5	1	1	4	3	3	1	1	3	4	1	1	3	2	6	1	1
50287	1	50	2	1	1	1	1	1	1	2	2	3	1	2	6	1	1	1	3	1	1	2	3	2	2	3	3	1	5	1	1
50288	2	50	4	1	1	1	2	1	1	1	2	3	1	2	1	1	1	1	1	1	1	3	3	4	1	3	1	4	6	1	1
50289	1	50	2	1	1	1	1	1	1	12	3	1	1	4	5	1	2	1	2	2	1	1	1	2	1	1	1	4	3	1	1
50290	2	50	1	1	1	1	1	1	1	1	1	1	1	3	1	1	1	1	3	2	1	1	1	2	1	2	1	3	4	1	1
50291	1	50	5	1	1	3	5	1	1	2	5	1	1	1	1	1	1	4	2	2	1	1	1	2	1	1	3	3	5	1	1
50292	2	50	2	1	1	1	2	1	1	2	5	1	1	3	4	1	1	1	2	2	1	2	2	2	1	2	1	2	3	1	1
50293	1	50	2	1	1	4	5	5	1	2	2	1	1	3	2	1	3	1	2	2	1	1	1	2	1	1	3	3	5	1	1
50294	2	50	1	1	1	1	1	1	1	2	1	1	1	3	3	1	1	1	1	1	1	1	3	2	1	1	3	2	6	1	1
50295	1	50	3	1	1	1	1	1	1	1	5	1	1	1	1	1	1	1	2	2	1	1	3	4	2	1	3	1	3	1	1
50296	2	50	3	1	1	1	1	1	1	1	3	1	1	1	1	1	1	1	2	2	1	1	2	4	3	4	1	1	3	1	1
50297	1	50	1	1	1	1	1	1	1	2	2	1	1	2	3	1	1	1	2	2	1	1	1	4	2	3	1	1	3	1	1
50298	2	50	5	5	1	1	5	3	1	3	4	1	1	4	5	1	4	1	2	2	1	1	2	2	3	3	2	1	1	1	1
50299	1	50	1	1	1	1	1	1	5	1	1	1	1	1	6	1	1	1	2	2	1	1	3	2	1	4	3	2	4	1	1
50300	2	50	5	1	1	1	2	1	1	1	5	1	1	3	1	1	1	1	2	1	1	1	2	2	3	1	1	2	2	1	1
50301	1	50	4	2	1	2	2	1	1	3	4	1	1	1	1	1	1	1	2	3	1	1	3	2	2	3	2	4	2	1	1
50302	2	50	5	1	1	1	1	1	1	1	5	1	1	2	6	1	1	1	2	2	1	1	2	2	3	1	1	2	2	1	1
50303	1	50	2	1	1	1	2	2	1	1	3	1	1	1	1	1	1	1	2	2	1	1	2	2	2	2	1	1	4	1	1
50304	2	50	5	1	1	1	1	1	1	1	5	1	1	2	1	1	1	4	2	2	1	1	1	2	1	3	1	2	1	1	1
50305	1	50	2	1	1	1	1	1	1	1	1	1	1	2	6	1	2	1	3	3	1	1	2	2	1	4	3	2	3	1	1
50306	2	50	5	1	1	1	1	1	1	1	6	2	1	1	6	1	1	4	2	2	1	1	2	4	2	3	3	2	5	1	1
50307	1	50	3	3	1	1	1	1	1	3	1	1	1	1	1	1	1	1	2	2	3	1	2	4	2	3	3	3	4	1	1
50308	2	50	5	1	1	1	4	1	1	1	5	1	1	1	6	1	1	3	3	2	1	1	1	2	1	3	1	3	5	1	1
50309	1	50	4	2	1	2	2	1	1	3	4	1	1	1	1	1	1	1	2	3	1	1	3	2	2	3	2	4	2	1	1
50310	2	50	3	1	1	1	1	1	1	3	4	4	1	1	1	1	1	1	1	1	1	1	2	2	3	2	1	2	4	1	1
50311	1	50	4	2	1	2	2	1	1	3	4	1	1	1	1	1	1	1	2	3	1	1	3	2	2	3	2	4	3	1	1
50312	2	50	4	2	4	1	5	1	2	1	5	1	1	1	3	1	1	1	2	2	1	1	1	2	2	1	3	4	3	1	1
50313	1	50	6	3	1	1	5	2	1	1	6	1	1	2	1	1	1	1	2	2	1	1	3	2	1	3	3	2	3	1	1
50314	2	50	4	2	1	1	1	1	1	2	4	1	1	1	1	1	1	1	2	2	1	1	1	2	2	1	3	3	5	1	1
50315	1	50	5	1	1	1	1	1	1	1	5	2	1	1	1	1	1	1	1	1	1	1	3	4	2	3	3	1	6	1	1
50316	2	50	5	1	1	1	5	1	1	1	5	2	1	3	6	1	1	1	1	3	1	1	3	4	1	1	3	1	4	1	1
50317	1	50	1	1	1	1	1	1	1	5	2	1	1	3	1	1	2	1	2	2	1	1	1	4	1	3	3	1	5	1	1
50318	2	50	5	1	2	1	5	1	1	2	3	1	1	3	6	1	1	1	2	2	1	1	3	2	1	1	3	3	5	1	1
50319	1	50	5	5	3	1	5	2	3	4	4	1	1	4	1	1	1	1	2	2	1	1	2	2	2	3	2	1	5	1	1
50320	2	50	1	1	1	1	1	1	1	1	5	1	1	1	5	1	1	1	2	2	1	1	2	2	2	3	2	2	3	1	1
50321	1	50	2	1	1	1	3	1	4	1	3	1	1	1	6	1	1	1	2	1	1	1	3	2	2	3	3	2	6	1	1
50322	2	50	3	1	1	1	1	1	1	5	4	1	1	1	1	1	1	1	2	2	1	4	1	2	2	1	1	1	2	1	1
50323	1	50	2	1	1	1	1	1	1	1	2	1	1	1	1	1	1	1	1	1	1	1	3	1	2	3	3	2	2	1	1
50324	2	50	5	1	1	1	5	3	1	1	1	1	1	1	2	1	1	1	1	1	1	1	3	2	2	1	2	3	5	1	1
50325	1	50	1	1	1	1	1	1	5	1	1	1	1	1	6	1	1	1	2	2	1	1	3	2	1	4	3	2	5	1	1
50326	2	50	6	5	5	1	1	1	1	1	1	1	1	1	1	1	1	3	2	2	1	1	2	2	1	1	1	2	5	1	1
50327	1	50	4	1	1	1	1	1	6	1	2	1	1	1	6	1	1	1	2	2	1	1	3	2	2	4	3	2	5	1	1
50328	2	50	5	1	1	1	1	1	1	3	1	1	1	1	1	1	1	1	2	2	1	1	3	4	3	3	3	3	3	1	1
50329	1	50	1	1	1	1	1	1	1	4	1	1	1	1	1	1	1	1	1	2	1	1	1	4	2	4	1	1	9	1	1
50330	2	50	4	1	1	1	3	1	1	4	4	1	1	2	1	1	1	1	2	2	1	1	3	4	2	1	1	1	3	1	1
50331	1	50	4	1	1	1	1	1	2	2	1	1	1	1	6	1	1	1	1	3	1	1	3	4	2	2	3	1	6	1	1
50332	2	50	4	1	1	1	1	1	1	2	5	1	1	1	1	1	1	1	2	2	2	1	1	3	1	4	1	3	2	1	1
50333	1	50	2	1	1	1	1	1	1	1	1	1	1	3	6	1	2	1	3	3	1	1	2	2	1	4	3	1	3	1	1
50334	2	50	5	5	5	3	2	1	1	2	2	1	2	4	1	1	3	2	1	1	3	4	2	2	2	1	1	1	4	1	1
50335	1	50	1	1	1	1	1	1	1	1	1	1	1	4	1	1	3	1	2	2	1	1	3	4	1	4	1	1	4	1	1
50336	2	50	5	1	1	1	5	1	2	2	5	1	1	2	1	1	4	1	2	2	1	1	3	2	1	1	3	2	5	1	1
50337	1	50	4	1	1	2	2	1	1	4	4	2	2	4	6	1	1	2	1	2	1	1	2	2	2	1	3	3	6	1	1
50338	2	50	1	1	1	1	1	1	1	1	4	1	1	2	5	1	2	1	2	2	1	1	3	2	1	1	2	4	4	1	1
50339	1	50	1	1	1	1	1	1	5	1	1	1	1	1	1	1	1	1	2	2	1	1	3	4	3	2	1	4	5	1	1
50340	2	50	2	1	1	5	4	1	1	5	5	3	1	1	4	1	1	1	2	2	1	1	3	2	1	1	2	1	3	1	1
50341	1	50	2	1	1	1	2	1	1	1	1	1	1	1	1	1	1	4	2	2	1	1	2	2	1	1	3	4	6	1	1
50342	2	50	4	3	1	1	1	1	1	1	5	1	1	4	1	1	1	1	2	2	1	1	4	4	1	1	1	1	3	1	1
50343	1	50	1	1	1	1	1	1	1	1	5	1	1	3	1	1	2	1	1	3	1	1	3	2	1	1	3	1	4	1	1
50344	2	50	4	1	1	1	1	1	1	3	5	1	1	4	1	1	1	1	2	2	1	2	3	2	2	1	1	3	4	1	1
50345	1	50	6	1	5	1	5	1	1	1	5	1	2	3	5	1	4	1	2	2	1	1	1	2	1	1	3	2	7	1	1
50346	2	50	5	5	1	1	1	1	1	1	1	2	2	3	3	1	2	1	1	1	1	2	3	2	2	1	3	3	3	1	1
50347	1	50	5	2	1	1	5	1	1	1	1	3	1	2	1	1	1	1	1	1	1	1	3	2	2	4	3	1	4	1	1
50348	2	50	6	1	1	1	5	1	1	2	5	1	1	1	6	1	1	4	2	2	1	1	1	2	1	1	3	2	3	1	1
50349	1	50	4	1	1	1	1	1	1	2	5	2	1	4	1	1	1	1	2	2	3	1	3	2	2	1	3	3	4	1	1
50350	1	50	5	1	1	1	1	1	1	1	1	1	1	1	1	1	1	1	2	2	1	1	3	2	1	1	2	4	6	1	1
50351	2	50	4	1	1	1	1	1	1	2	2	1	1	3	1	1	1	1	2	2	1	1	2	2	1	4	3	4	3	1	1
50352	1	50	1	1	1	1	1	1	1	5	5	1	1	3	1	1	1	4	2	2	1	1	1	2	2	1	3	4	5	1	1
50353	2	50	4	2	1	1	3	1	3	3	1	1	1	1	1	1	1	1	2	2	1	1	2	4	2	1	3	4	5	1	1
50354	1	50	4	3	1	4	3	1	2	1	4	1	1	1	3	1	1	1	2	2	1	1	1	4	1	1	1	4	5	1	1
50355	2	50	3	3	1	1	1	1	1	3	1	1	1	1	1	1	1	1	2	2	3	1	2	4	2	3	3	3	4	1	1
50356	1	50	3	1	1	1	5	1	1	1	4	1	1	1	1	1	1	1	2	2	1	1	3	2	2	4	1	2	3	1	1
50357	2	50	5	1	1	1	1	1	5	2	5	1	1	2	6	1	1	1	2	2	2	1	2	2	1	2	1	1	6	1	1
50358	1	50	5	1	1	1	1	1	1	1	4	1	1	1	5	1	1	1	2	2	1	1	3	2	3	1	3	1	5	1	1
50359	2	50	2	1	1	1	4	1	1	2	3	1	1	2	5	1	1	2	2	2	1	1	1	2	2	1	3	1	4	1	1
50360	2	50	3	1	1	1	1	1	1	2	4	1	1	1	3	1	1	1	2	3	1	1	1	3	2	4	1	1	3	1	1
